# Supplementary material for: Rice Bran Supplements the Nutritional Density of Ready‐to‐Use Therapeutic Foods: A Targeted Nutrient and Non‐Targeted Metabolomic Analysis
Source: Food Sci Nutr. 2026 Jan 21;14(1):e71448. doi: 10.1002/fsn3.71448 (PMC12824455; doi:10.1002/fsn3.71448)
Supplement: Supplementary file 3 — Table S2: Metabolites with variable importance in projection (VIP) scores > 1.0 identified from partial least squares–discriminant analysis (PLS‐DA). VIP score reflects a measure of metabolite impact as a discriminant feature among the RUTFs. [file FSN3-14-e71448-s003.xlsx]

## Sheet: Supplemental Table 2 VIP RUTF_1
	Comp. 1	Comp. 2	Comp. 3	Comp. 4	Comp. 5	Comp. 6	Comp. 7	Comp. 8
feruloylquinate (2)	2.73	2.3394	2.2766	2.2496	2.2459	2.2447	2.2445	2.2445
glutathione, oxidized (GSSG)	2.6737	2.3095	2.2515	2.2187	2.2146	2.2132	2.213	2.213
feruloylputrescine	2.6708	2.2994	2.2407	2.2082	2.2043	2.2029	2.2028	2.2028
feruloylquinate (5)	2.67	2.2959	2.2389	2.2063	2.2022	2.2009	2.2007	2.2007
feruloylquinate (4)	2.6377	2.2701	2.2151	2.1834	2.1795	2.1782	2.178	2.178
feruloylquinate (3)	2.6188	2.2504	2.192	2.1601	2.1562	2.1548	2.1547	2.1547
agmatine	2.6093	2.2438	2.1825	2.1542	2.1504	2.149	2.1489	2.1489
xanthurenate	2.5752	2.2378	2.1801	2.1568	2.1553	2.154	2.1539	2.1538
feruloylquinate (1)	2.5577	2.2161	2.1607	2.1304	2.1265	2.1251	2.125	2.125
salicylate-glucoside	2.5011	2.15	2.0946	2.0642	2.0606	2.0594	2.0592	2.0592
serotonin	2.4854	2.1451	2.0892	2.0594	2.0557	2.0544	2.0542	2.0542
guanosine-2',3'-cyclic monophosphate	2.4791	2.1259	2.0699	2.0487	2.0465	2.0455	2.0453	2.0453
gamma-glutamylalanine	2.4762	2.1236	2.0673	2.0406	2.0369	2.0356	2.0355	2.0355
gamma-glutamylmethionine	2.4347	2.089	2.0339	2.0038	2.0004	1.9994	1.9993	1.9993
sinapate	2.4276	2.0855	2.077	2.0634	2.061	2.0597	2.0595	2.0595
ophthalmate	2.4251	2.113	2.0626	2.032	2.0282	2.0269	2.0268	2.0268
S-carboxymethyl-cysteine	2.4071	2.0912	2.0348	2.0058	2.0032	2.0021	2.002	2.002
adenosine-2',3'-cyclic monophosphate	2.3343	1.9992	1.9471	1.9262	1.9241	1.9231	1.9229	1.9229
N-acetyl-isoputreanine	2.3025	1.989	1.9504	1.9231	1.9195	1.9183	1.9182	1.9182
N-acetylhistidine	2.2984	1.9941	1.9424	1.9145	1.911	1.9098	1.9096	1.9096
syringaldehyde	2.2789	2.0164	2.0784	2.0577	2.0538	2.0533	2.0535	2.0535
uridine-2',3'-cyclic monophosphate	2.2686	1.9508	1.8981	1.8783	1.8751	1.8752	1.8751	1.8751
thiamin (vitamin B1)	2.2284	1.922	1.8698	1.8447	1.8412	1.8401	1.84	1.84
1-palmitoyl-2-oleoyl-GPG (16:0/18:1)	2.2069	1.89	1.8534	1.8264	1.8238	1.8228	1.8226	1.8226
deoxymugineic acid	2.1589	1.8648	1.8151	1.7885	1.7852	1.7841	1.784	1.784
chrysoeriol	2.149	1.8447	1.7942	1.7701	1.7673	1.7663	1.7662	1.7662
dimethylarginine (ADMA + SDMA)	2.1239	1.8353	1.7883	1.7624	1.7592	1.7581	1.7579	1.7579
1-methyladenine	2.1084	1.8233	1.7751	1.7507	1.7475	1.7464	1.7463	1.7463
gamma-glutamyl-alpha-lysine	2.0566	1.7746	1.726	1.7054	1.7023	1.7013	1.7012	1.7012
2-hydroxybehenate	2.0351	1.7895	1.7595	1.7334	1.7327	1.7321	1.732	1.732
(N(1) + N(8))-acetylspermidine	2.0191	1.7827	1.7764	1.7617	1.7602	1.7604	1.7603	1.7603
N,N,N-trimethyl-alanylproline betaine (TMAP)	1.9707	1.7031	1.6622	1.6378	1.6348	1.6338	1.6336	1.6336
octadecenedioate (C18:1-DC)	1.9575	1.7136	1.6683	1.6447	1.6436	1.643	1.6428	1.6428
thioproline	1.9569	1.6806	1.6366	1.6154	1.6124	1.6114	1.6113	1.6113
N,N-dimethyl-pro-pro	1.9546	1.7025	1.6587	1.6342	1.6312	1.6302	1.63	1.63
cysteine	1.9456	1.6663	1.6311	1.6102	1.6082	1.6073	1.6072	1.6072
gamma-glutamylvaline	1.9398	1.7212	1.679	1.6576	1.6548	1.6538	1.6537	1.6537
o-tyrosine	1.9231	1.6471	1.604	1.5808	1.5778	1.5769	1.5768	1.5768
N6,N6,N6-trimethyllysine	1.9151	1.6776	1.6349	1.6109	1.6079	1.6069	1.6068	1.6068
1-palmitoleoylglycerol (16:1)*	1.8952	1.9189	1.925	1.8996	1.8962	1.8951	1.895	1.895
trigonelline (N'-methylnicotinate)	1.8934	1.6418	1.5999	1.5774	1.5745	1.5735	1.5734	1.5734
oleate/vaccenate (18:1)	1.8932	1.6622	1.6494	1.6389	1.6359	1.6349	1.6348	1.6348
histidine	1.8799	1.6161	1.5807	1.5573	1.5546	1.5536	1.5535	1.5535
linoleate (18:2n6)	1.8491	1.6159	1.5967	1.5833	1.5804	1.5794	1.5793	1.5793
glucosaminate	1.8461	1.6001	1.5565	1.5338	1.5311	1.5301	1.53	1.53
trans-aconitate	1.8234	1.674	1.629	1.6143	1.6113	1.6155	1.6154	1.6154
sphingadienine	1.821	1.5601	1.5264	1.5124	1.5131	1.5122	1.5121	1.5121
fructosyllysine	1.8022	1.5496	1.5077	1.4894	1.4866	1.4857	1.4856	1.4856
eicosenoate (20:1n9 or 1n11)	1.7933	1.5376	1.5388	1.5355	1.5332	1.5323	1.5322	1.5322
gamma-glutamylhistidine	1.7834	1.54	1.4992	1.4788	1.4761	1.4752	1.475	1.475
2-oleoyl-GPG (18:1)*	1.7817	2.0459	2.0463	2.0219	2.022	2.0208	2.0207	2.0207
ferulate	1.7796	1.6898	1.6461	1.6354	1.6324	1.6317	1.6316	1.6316
asparagine	1.7539	1.5146	1.4744	1.4532	1.4504	1.4496	1.4494	1.4494
beta-guanidinopropanoate	1.7442	1.5011	1.46	1.4397	1.4373	1.4382	1.4382	1.4382
nicotianamine	1.7304	1.5037	1.4661	1.4446	1.4419	1.441	1.4408	1.4408
1-palmitoyl-sulfoquinovopyranosyl-glycerol (16:0)*	1.7278	2.1069	2.0511	2.0638	2.066	2.0649	2.0647	2.0647
methionine sulfoxide	1.7174	1.4822	1.4427	1.4216	1.4189	1.4181	1.4179	1.4179
2-ketogluconate	1.7166	1.504	1.467	1.4461	1.4434	1.4425	1.4424	1.4424
cysteine-glutathione disulfide	1.7137	1.4768	1.4378	1.4242	1.4217	1.4209	1.4208	1.4208
guanidinoacetate	1.7128	1.4897	1.4514	1.431	1.4286	1.4277	1.4277	1.4277
aspartate	1.7009	1.4705	1.4314	1.4106	1.4079	1.4071	1.407	1.407
N,N-dimethylalanine	1.6818	1.4408	1.4297	1.4087	1.4062	1.4055	1.4055	1.4055
S-methylglutathione	1.6798	1.4395	1.4131	1.3962	1.3942	1.394	1.3939	1.3939
adenosine	1.6747	1.435	1.3975	1.3815	1.3793	1.3785	1.3784	1.3784
N-monomethylarginine	1.662	1.4534	1.4142	1.3945	1.3919	1.3911	1.391	1.391
methyl glucopyranoside (alpha + beta)	1.661	1.794	1.7523	1.8248	1.8221	1.8239	1.8241	1.8241
3-methylglutarate/2-methylglutarate	1.6605	1.4325	1.4064	1.3935	1.3909	1.3904	1.3903	1.3903
2-methylserine	1.6541	1.4521	1.4126	1.3919	1.3893	1.3885	1.3884	1.3884
gamma-aminobutyrate (GABA)	1.6307	1.3985	1.3617	1.3441	1.3417	1.3409	1.3408	1.3408
1,2-dioleoyl-GPC (18:1/18:1)	1.619	1.5407	1.5104	1.4884	1.4857	1.4855	1.4854	1.4854
serine	1.6189	1.4078	1.3698	1.3503	1.3479	1.3471	1.3469	1.3469
linolenate (18:3n3 or 3n6)	1.6164	1.4232	1.3938	1.3784	1.3758	1.375	1.3749	1.3749
2-linoleoylglycerol (18:2)	1.5892	1.4172	1.4553	1.4394	1.4367	1.4359	1.4358	1.4358
gamma-glutamylisoleucine*	1.5862	1.3716	1.3436	1.3239	1.3214	1.3207	1.3206	1.3206
2-amino-4-cyanobutanoate	1.5856	1.3579	1.3207	1.3059	1.3035	1.3028	1.3027	1.3027
N6-carboxymethyllysine	1.5811	1.4001	1.3686	1.3495	1.347	1.3465	1.3464	1.3464
gamma-glutamylleucine	1.5712	1.3468	1.3116	1.2943	1.2919	1.2912	1.2911	1.2911
1-linoleoylglycerol (18:2)	1.5555	1.3884	1.4129	1.4024	1.3998	1.399	1.3989	1.3989
ethylmalonate	1.553	1.3348	1.299	1.2804	1.2782	1.2775	1.2774	1.2774
xanthine	1.5479	1.35	1.3144	1.2992	1.3022	1.3017	1.3016	1.3016
pheophorbide A	1.5461	1.3331	1.338	1.32	1.3181	1.3184	1.3183	1.3183
1-linoleoyl-sulfoquinovopyranosyl-glycerol (18:2)*	1.5441	1.3258	1.3047	1.2922	1.2925	1.2917	1.2916	1.2916
theophylline	1.5365	1.3173	1.3031	1.3052	1.3084	1.3124	1.3138	1.3138
alanine	1.5358	1.334	1.2982	1.2791	1.2767	1.2759	1.2758	1.2758
isoleucylaspartate	1.5275	1.3492	1.3214	1.3042	1.3018	1.301	1.3009	1.3009
heptadecatrienoate (17:3)*	1.5272	1.5021	1.4763	1.4757	1.4776	1.4767	1.4766	1.4766
gamma-glutamyltryptophan	1.521	1.3062	1.2728	1.2541	1.252	1.2513	1.2512	1.2512
1-linoleoyl-digalactosylglycerol (18:2)*	1.5205	1.56	1.5687	1.5543	1.5524	1.5518	1.5517	1.5517
2-linolenoyl-digalactosylglycerol (18:3)*	1.5191	1.6701	1.6372	1.634	1.6312	1.6311	1.631	1.631
hexadecenedioate (C16:1-DC)*	1.5177	1.3843	1.3463	1.3264	1.3317	1.3334	1.3337	1.3337
dimethylglycine	1.4903	1.3102	1.2758	1.258	1.2557	1.2549	1.2548	1.2548
2-linoleoyl-GPC (18:2)*	1.49	1.4494	1.4692	1.4632	1.4614	1.4609	1.4608	1.4608
glutamate, gamma-methyl ester	1.4888	1.3009	1.2762	1.2573	1.2554	1.2547	1.2546	1.2546
tryptamine	1.4829	1.2802	1.2455	1.2271	1.2248	1.2251	1.225	1.225
dihomolinoleate (20:2n6)	1.4621	1.2632	1.301	1.3225	1.3205	1.32	1.32	1.32
inositol 1-phosphate (I1P)	1.4475	1.3614	1.3251	1.3445	1.3442	1.3456	1.3455	1.3455
3-deoxyoctulosonate	1.4461	1.3143	1.2834	1.2676	1.2664	1.2659	1.2658	1.2658
nicotinate ribonucleoside	1.4357	1.2416	1.2092	1.1918	1.1896	1.1889	1.1888	1.1888
stachydrine	1.4288	1.2629	1.2317	1.2141	1.2118	1.2111	1.211	1.211
abscisate	1.42	1.286	1.2515	1.233	1.2309	1.2301	1.23	1.23
2,6-dihydroxybenzoic acid	1.4188	1.2392	1.206	1.1884	1.1862	1.1854	1.1853	1.1853
spermidine	1.415	1.3201	1.2877	1.2687	1.2665	1.2657	1.2656	1.2656
3-methylxanthine	1.4126	1.4228	1.3854	1.3649	1.3632	1.363	1.3629	1.3629
allantoin	1.4102	1.2237	1.1915	1.1742	1.172	1.1713	1.1712	1.1712
phenyllactate (PLA)	1.4081	1.3642	1.3267	1.3076	1.3052	1.3044	1.3043	1.3043
N-acetylputrescine	1.4037	1.2423	1.2086	1.1907	1.1886	1.1879	1.1878	1.1878
argininate*	1.4001	1.2257	1.1961	1.1793	1.1776	1.1768	1.1767	1.1767
2-aminoheptanoate	1.3936	1.2294	1.2031	1.1864	1.1845	1.1844	1.1843	1.1843
2-oxindole-3-acetate	1.3774	1.4298	1.3992	1.3809	1.3794	1.3785	1.3784	1.3784
2-linolenoyl-GPC (18:3)*	1.3678	1.2221	1.1976	1.1916	1.1895	1.1889	1.1888	1.1888
glucarate (saccharate)	1.3675	1.1754	1.1655	1.1662	1.1647	1.1656	1.1655	1.1655
1-palmitoyl-2-(hydroxylinoleoyl)-GPC (16:0/18:2(OH))*	1.3667	1.2382	1.2098	1.1919	1.1897	1.189	1.1889	1.1889
N-butyryl-leucine	1.3568	1.6343	1.6602	1.6514	1.6492	1.6503	1.6503	1.6503
threonine	1.3554	1.1659	1.1369	1.1201	1.118	1.1173	1.1172	1.1172
anthranilate	1.3513	1.1665	1.1465	1.1443	1.1425	1.1422	1.1421	1.1421
undecanedioate (C11-DC)	1.3449	1.1552	1.1668	1.1502	1.1481	1.1483	1.1482	1.1482
isoleucyltyrosine	1.3373	1.2435	1.4445	1.4769	1.4749	1.474	1.474	1.474
2-oleoylglycerol (18:1)	1.3349	1.298	1.3232	1.3242	1.3217	1.321	1.3209	1.3209
hypoxanthine	1.327	1.1885	1.1585	1.1495	1.1499	1.1492	1.1491	1.1491
campesterol	1.3255	1.1366	1.1055	1.0934	1.0956	1.0951	1.0951	1.0951
arginine	1.3238	1.1348	1.1051	1.09	1.088	1.0873	1.0873	1.0873
prolylglycine	1.3232	1.1332	1.1091	1.0934	1.0917	1.0933	1.0938	1.0938
gamma-glutamylglutamate	1.3217	1.133	1.1029	1.0903	1.0887	1.0881	1.0882	1.0882
3-hydroxyoleoylcarnitine	1.3163	1.4767	1.4362	1.4303	1.4276	1.4267	1.4267	1.4267
1-linolenoyl-digalactosylglycerol (18:3)*	1.3124	1.144	1.1153	1.1024	1.1003	1.0997	1.0997	1.0997
vanillate	1.3118	1.1705	1.1432	1.1267	1.1246	1.124	1.1241	1.1241
2-palmitoyl-digalactosylglycerol (16:0)*	1.3091	1.1261	1.4187	1.4029	1.4004	1.3996	1.3995	1.3995
S-adenosylhomocysteine (SAH)	1.307	1.1246	1.0983	1.0832	1.0812	1.0805	1.0805	1.0805
1-oleoyl-GPG (18:1)*	1.2988	1.1726	1.2075	1.2064	1.207	1.2065	1.2064	1.2064
p-hydroxybenzaldehyde	1.2947	1.1088	1.08	1.067	1.0651	1.0644	1.0644	1.0644
N-linoleoylserine*	1.2946	1.4233	1.4221	1.414	1.4126	1.4119	1.4118	1.4118
carboxyethyl-GABA	1.2912	1.1107	1.0809	1.0649	1.0631	1.0625	1.0624	1.0624
salicylate	1.2854	1.1303	1.1017	1.0855	1.0834	1.0828	1.0827	1.0827
1-oleoyl-GPC (18:1)	1.2843	1.1289	1.0982	1.084	1.0821	1.0814	1.0813	1.0813
hexadecadienoate (16:2n6)	1.2816	1.1604	1.1286	1.1126	1.1105	1.1098	1.1098	1.1098
cysteinylglycine	1.2798	1.1053	1.0751	1.0731	1.0711	1.0705	1.0704	1.0704
S-methylmethionine	1.2757	1.2544	1.2454	1.2448	1.2485	1.2478	1.2477	1.2477
linoleoyl-linolenoyl-glycerol (18:2/18:3) [1]*	1.2745	1.097	1.0779	1.0651	1.069	1.0697	1.0696	1.0696
heptadecenoate (17:1)	1.2691	1.1711	1.191	1.197	1.1949	1.1943	1.1942	1.1942
1-methyl-5-imidazoleacetate	1.2656	1.1206	1.1134	1.1006	1.0989	1.0983	1.0982	1.0982
1-palmitoyl-digalactosylglycerol (16:0)*	1.2483	1.1577	1.1961	1.2156	1.2135	1.2129	1.2128	1.2128
isocitric lactone	1.244	1.0662	1.0387	1.0266	1.0264	1.0258	1.0258	1.0258
guanosine	1.2402	1.0764	1.0469	1.0654	1.067	1.067	1.067	1.067
1,2-dioleoyl-GPI (18:1/18:1)	1.2311	1.1939	1.1771	1.1617	1.1599	1.1607	1.1609	1.1609
1-oleoylglycerol (18:1)	1.2272	1.3164	1.3804	1.3682	1.3657	1.3648	1.3648	1.3648
methylsuccinate	1.2263	1.0573	1.0512	1.0357	1.0347	1.0341	1.0341	1.0341
raffinose	1.2228	1.5881	1.5998	1.6507	1.6476	1.6466	1.6466	1.6466
cytosine	1.2219	1.0539	1.0256	1.0105	1.0086	1.0081	1.0081	1.0081
palmitoleate (16:1n7)	1.2085	1.1779	1.1642	1.1563	1.1542	1.1535	1.1534	1.1534
2-aminoadipate	1.2077	1.1937	1.1641	1.1657	1.1647	1.1652	1.1654	1.1654
3'-AMP	1.2068	1.1045	1.0744	1.0724	1.0718	1.0717	1.0718	1.0718
1,2-dipalmitoyl-GPG (16:0/16:0)	1.2031	1.0601	1.0656	1.0751	1.0733	1.073	1.0729	1.0729
nonadecenoate (19:1)	1.2024	1.0717	1.1142	1.1274	1.1253	1.1259	1.1258	1.1258
2-hydroxyarachidate*	1.1999	1.0789	1.1504	1.142	1.1416	1.1416	1.1415	1.1415
1-linolenoylglycerol (18:3)	1.1981	1.0277	1.1121	1.1102	1.1085	1.1079	1.1078	1.1078
dodecenedioate (C12:1-DC)*	1.1956	1.1086	1.0913	1.0817	1.0802	1.0796	1.0795	1.0795
hydroxymethylpyrimidine	1.1956	1.0831	1.055	1.0413	1.0394	1.0387	1.0386	1.0386
gamma-glutamylglutamine	1.1874	1.0922	1.0651	1.0602	1.0582	1.0576	1.0576	1.0576
4-imidazoleacetate	1.1851	1.0541	1.0289	1.0137	1.0133	1.0127	1.0127	1.0127
alanylleucine	1.1803	1.4023	1.4278	1.4734	1.4718	1.4709	1.4708	1.4708
beta-sitosterol	1.1648	1.0079	0.98389	0.97039	0.97017	0.9696	0.96952	0.96952
1-linoleoyl-2-linolenoyl-GPA (18:2/18:3)*	1.1623	0.9974	0.97732	0.98306	0.98309	0.98249	0.98244	0.98244
N-acetylglucosaminylasparagine	1.1596	1.0383	1.0119	1.0011	1.0011	1.0006	1.0007	1.0007
1-stearoyl-2-dihomo-linolenoyl-GPI (18:0/20:3n3 or 6)*	1.1577	1.2142	1.1961	1.1977	1.1966	1.1976	1.1976	1.1976
sphingomyelin (d18:1/20:1, d18:2/20:0)*	1.1553	1.0966	1.0803	1.065	1.0635	1.0629	1.0628	1.0628
4-guanidinobutanoate	1.1518	0.99998	0.97596	0.96367	0.9619	0.96132	0.96124	0.96124
tyrosine methyl ester	1.1479	1.1056	1.0792	1.0685	1.0675	1.0672	1.0672	1.0672
lysine	1.1452	0.98193	0.96059	0.94653	0.94493	0.94437	0.9443	0.9443
13-HODE + 9-HODE	1.1443	1.09	1.0659	1.0501	1.0504	1.0498	1.0497	1.0497
1-linoleoyl-GPG (18:2)*	1.1406	1.0952	1.1376	1.1284	1.1263	1.1263	1.1262	1.1262
glycerophosphoserine*	1.137	1.0054	0.98287	0.97015	0.96887	0.96843	0.96843	0.96842
3-(4-hydroxyphenyl)lactate (HPLA)	1.1258	0.96511	0.93872	0.94115	0.941	0.94047	0.9404	0.9404
methylthioadenosine sulfoxide	1.1244	1.0133	0.98549	0.97106	0.96964	0.96904	0.96897	0.96897
vanillin	1.1237	1.0233	1.0586	1.0539	1.0522	1.053	1.0531	1.053
inosine	1.1235	0.9729	0.94636	0.96371	0.96356	0.96377	0.96371	0.96371
pyridoxamine	1.1158	1.0164	0.98956	0.97822	0.97644	0.97584	0.97579	0.97579
leucylalanine	1.1114	1.1365	1.108	1.092	1.0955	1.0967	1.0966	1.0966
linoleoyl-linoleoyl-glycerol (18:2/18:2) [2]*	1.1106	0.95336	0.94046	0.94874	0.94762	0.94732	0.94735	0.94735
tryptophan	1.11	0.95418	0.92903	0.91814	0.91705	0.91658	0.91653	0.91653
glutamate	1.1072	0.95913	0.94258	0.92896	0.92722	0.92666	0.92659	0.92659
2-hydroxyadipate	1.0825	1.6619	1.6244	1.6195	1.6329	1.634	1.6343	1.6343
N-lactoyl valine	1.0785	1.1061	1.091	1.076	1.078	1.0774	1.0773	1.0773
imidazole lactate	1.0763	1.0421	1.0972	1.1081	1.106	1.1055	1.1054	1.1054
1-oleoyl-2-linoleoyl-GPC (18:1/18:2)*	1.074	0.92907	0.91098	0.89974	0.89819	0.89779	0.89772	0.89772
3-indoxyl sulfate	1.0727	1.0366	1.0095	0.99534	0.99349	0.99448	0.9944	0.9944
N-acetylarginine	1.0698	0.92869	0.90969	0.90023	0.89855	0.898	0.89795	0.89795
pyroglutamylleucine*	1.0685	1.1304	1.1012	1.1103	1.1093	1.1086	1.1086	1.1086
valine	1.0684	0.91659	0.89227	0.89304	0.8924	0.89196	0.89191	0.89191
arabitol/xylitol	1.0653	1.0132	0.98553	0.97229	0.97047	0.96996	0.96989	0.96989
erucate (22:1n9)	1.0644	0.96571	1.0267	1.0536	1.0523	1.0525	1.0524	1.0524
2'-AMP	1.0608	0.94215	0.91884	0.91422	0.91582	0.91583	0.91582	0.91582
1-stearoyl-2-linoleoyl-GPC (18:0/18:2)*	1.0542	1.3235	1.2874	1.2704	1.2696	1.2693	1.2693	1.2693
1-palmitoleoyl-GPC (16:1)*	1.046	0.9028	0.88582	0.87269	0.87108	0.87118	0.87119	0.87119
5-methylcytidine	1.0426	0.89995	0.87911	0.86723	0.87597	0.87578	0.87571	0.87571
phosphatidylethanolamine (P-18:1/20:4, P-16:0/22:5n3)*	1.041	0.90254	0.93012	0.91635	0.9199	0.91996	0.92015	0.92015
linoleoyl-linolenoyl-glycerol (18:2/18:3) [2]*	1.0284	0.88203	0.86099	0.86024	0.85864	0.86007	0.86	0.86
2-palmitoyl-GPC (16:0)*	1.0274	1.0256	1.1185	1.1343	1.1327	1.1323	1.1322	1.1322
ethyl beta-glucopyranoside	1.0236	1.1255	1.0958	1.1217	1.1204	1.1197	1.1196	1.1196
N-methyl-GABA	1.0226	0.8933	0.91793	0.90434	0.90266	0.90212	0.90206	0.90206
(2 or 3)-decenoate (10:1n7 or n8)	1.0189	1.4081	1.371	1.3527	1.3679	1.3674	1.3676	1.3676
alanylglutamate	1.0163	1.2555	1.2275	1.2225	1.2203	1.2195	1.2194	1.2194
1-heptadecenoyl-GPC (17:1)*	1.0101	0.91135	0.88869	0.8758	0.87418	0.87375	0.87374	0.87374
ascorbate (vitamin C)	1.0035	0.85963	0.93245	0.9303	0.92898	0.9284	0.93001	0.93001
