# Supplementary material for: Rice Bran Supplements the Nutritional Density of Ready‐to‐Use Therapeutic Foods: A Targeted Nutrient and Non‐Targeted Metabolomic Analysis
Source: Food Sci Nutr. 2026 Jan 21;14(1):e71448. doi: 10.1002/fsn3.71448 (PMC12824455; doi:10.1002/fsn3.71448)
Supplement: Supplementary file 4 — Table S3: Fold differences in metabolite median scaled relative abundances for 5%, 7.5%, and 10% rice bran–RUTF compared to 0% rice bran–RUTF. Statistical significance was assessed using Welch's two‐sample t‐test with corresponding p‐values and q‐values to account for multiple comparisons. [file FSN3-14-e71448-s002.xlsx]

## Sheet: Data Key
Data Key & Explanation
SUPER_PATHWAY	The general biochemical class assigned to the identified biochemical (e.g., lipid, amino acid, carbohydrate, etc.). Intended for sorting compounds by broad biochemical classes.
SUB_PATHWAY	A more specific biochemical class assigned to the identified biochemical (e.g., TCA cycle, monoacylglycerols, etc.). Intended for grouping/sorting compounds by biochemical pathway/class.
METABOLITE_NAME	Indicates a compound that has been confirmed based on an authentic chemical standard and Metabolon is highly confident in its identity. (Metabolomics Standards Initiative Tier 1 identification).
Statistical Analysis/Descriptors
FOLD CHANGE	Indicates the ratio of the mean scaled intensity for a metabolite between two experimental groups.
0.55	Green: Indicates statistically significant difference (p ≤ 0.05) between the groups shown and a metabolite ratio of < 1.00.
0.76	Light Green: Statistically trending differences (0.05 < p < 0.10) and a metabolite ratio of < 1.00.
1.71	Red: Indicates statistically significant difference (p ≤ 0.05) between the groups shown and a metabolite ratio of ≥ 1.00.
1.32	Light Red: Statistically trending differences (0.05 < p < 0.10) and a metabolite ratio of ≥ 1.00.
1.2	Non-colored cell: Differences between populations fail to reach statistical significance ( p ≥ 0.1) for that comparison.
p-value	p-values for each comparison using the corresponding statistical analysis computed from natural log-transformed data.
q-value	q-values are calculated from the distribution of p-values for a given comparison. q-values are a method for estimating the proportion of false positives given a large number of tests, though unlike other methods (e.g., Bonferroni, Tukey) does not adjust the p-value.
© Metabolon, Inc. All rights reserved. The Metabolon name, logo and related trademarks and service marks, owned by Metabolon, Inc. are registered and/or used in the United States and many foreign countries. Any use, copying or reproduction of the trademarks, logos, information, images or designs contained in this document is strictly prohibited without the prior written permission of Metabolon, I…

## Sheet: Data Heatmap
			5% rice bran-RUTF / 0% rice bran-RUTF Welch's Two Sample t-Test			7.5% rice bran-RUTF / 0% rice bran-RUTF Welch's Two Sample t-Test			10% rice bran-RUTF / 0% rice bran-RUTF Welch's Two Sample t-Test
SUPER_PATHWAY	SUB_PATHWAY	METABOLITE_NAME	Fold Difference	p-value	q-value	Fold Difference	p-value	q-value	Fold Difference	p-value	q-value
Amino Acid	Glycine, Serine and Threonine Metabolism	glycine	1.2	0.009	0.0226	1.26	4.08e-05	0.0003	1.24	0.0134	0.0164
		dimethylglycine	1.78	0.0041	0.0131	2.14	0.0025	0.0036	2.12	0.0026	0.0053
		betaine	0.95	0.1086	0.1297	0.98	0.3428	0.1079	0.92	0.0588	0.0487
		serine	1.92	0.0011	0.0056	2.41	1.92e-05	0.0002	2.37	4.82e-06	0.0002
		N-acetylserine	0.98	0.6924	0.4464	1.03	0.4972	0.143	1.03	0.4366	0.2216
		2-methylserine	2	0.0015	0.0067	2.59	0.0013	0.0024	2.57	0.0004	0.0016
		threonine	1.57	0.0001	0.0023	1.8	0.0004	0.0012	1.75	1.98e-05	0.0002
		N-acetylthreonine	1.12	0.1785	0.1778	1.08	0.3104	0.1005	1.09	0.2749	0.1582
		homoserine lactone	0.96	0.6642	0.4348	1.14	0.5578	0.1543	0.97	0.774	0.3307
	Alanine and Aspartate Metabolism	alanine	1.77	0.0008	0.0046	2.21	5.66e-06	9.01e-05	2.15	1.56e-05	0.0002
		N-acetylalanine	1.29	0.0019	0.0083	1.23	0.0019	0.0031	1.3	0.0007	0.0022
		N-methylalanine	0.97	0.1333	0.148	0.89	0.0144	0.0113	0.94	0.27	0.1574
		N,N-dimethylalanine	2.24	0.0066	0.0178	2.44	0.0008	0.0017	2.4	5.84e-05	0.0005
		aspartate	2.04	0.0004	0.003	2.58	3.17e-05	0.0002	2.5	7.4e-05	0.0006
		N-acetylaspartate (NAA)	1.37	0.0535	0.0825	1	0.9949	0.2399	1.01	0.833	0.349
		asparagine	2.14	0.0003	0.0029	2.73	2.31e-06	8.98e-05	2.63	1.12e-05	0.0002
		N-acetylasparagine	1.06	0.2478	0.2237	1.19	0.0117	0.0096	1.17	0.0102	0.0136
	Glutamate Metabolism	glutamate	1.37	0.0007	0.0042	1.53	0.0003	0.0009	1.52	0.0015	0.0036
		glutamine	1.01	0.8339	0.4959	1.12	0.0768	0.0356	1.01	0.7878	0.3345
		N-acetylglutamate	1.56	0.1872	0.1849	1.38	0.2906	0.0951	2.11	0.0329	0.0309
		N-acetylglutamine	0.97	0.7729	0.4739	1.01	0.8463	0.2128	1.07	0.3181	0.1785
		4-hydroxyglutamate	1.3	0.0032	0.0112	1.18	0.0112	0.0093	0.85	0.4119	0.2125
		glutamate, gamma-methyl ester	1.95	6.21e-05	0.0015	2.13	0.0003	0.0009	2.22	0.0001	0.0008
		beta-citrylglutamate	1.11	0.3361	0.279	1.13	0.1864	0.0677	1.17	0.1252	0.0856
		gamma-aminobutyrate (GABA)	2	0.0006	0.004	2.15	5.5e-06	9.01e-05	2.01	2.43e-05	0.0003
		carboxyethyl-GABA	1.42	0.0029	0.011	1.74	4.01e-05	0.0003	1.64	4.66e-05	0.0004
		N-methyl-GABA	1.31	0.0301	0.0531	1.45	0.0308	0.019	1.37	0.0432	0.0382
		2-pyrrolidinone	1.13	0.0618	0.0914	0.99	0.8383	0.2113	1.04	0.5051	0.2474
		2-amino-4-cyanobutanoate	1.76	0.0018	0.0079	2.19	0.0006	0.0015	2	0.0011	0.0029
	Histidine Metabolism	histidine	2.49	1.03e-05	0.0006	3.08	5.81e-06	9.01e-05	2.97	3.98e-06	0.0002
		1-methylhistidine	1.16	0.5217	0.3719	1.22	0.3195	0.1032	1.43	0.0319	0.0303
		N-acetylhistidine	3.92	3.73e-05	0.0011	5.76	6.85e-06	9.01e-05	5.66	5.06e-05	0.0005
		hydantoin-5-propionate	1.25	0.2535	0.2284	1.06	0.733	0.1907	1.12	0.7322	0.3188
		trans-urocanate	0.78	0.1035	0.1265	0.81	0.0833	0.038	0.84	0.1209	0.0838
		imidazole propionate	1.26	0.0728	0.1021	1.17	0.2327	0.08	1.32	0.0458	0.0397
		imidazole lactate	1.23	0.1138	0.1335	1.4	0.004	0.0049	1.23	0.0237	0.0248
		histamine	0.75	0.4785	0.3543	1.33	0.3351	0.1063	1.21	0.5295	0.2532
		1-methyl-4-imidazoleacetate	1.19	0.275	0.2432	1.25	0.0682	0.0326	1.25	0.3026	0.1714
		1-methyl-5-imidazoleacetate	1.33	0.0058	0.0162	1.58	0.001	0.0021	1.4	0.0037	0.0067
		1-methyl-5-imidazolelactate	1.19	0.0128	0.0291	1.33	0.001	0.0021	1.23	0.0048	0.0081
		4-imidazoleacetate	1.35	0.045	0.0715	1.73	0.0061	0.0065	1.66	0.0118	0.0149
	Lysine Metabolism	lysine	1.39	0.0052	0.015	1.52	0.004	0.0049	1.48	0.0023	0.0049
		N6-methyllysine	1.13	0.1318	0.1467	1.04	0.517	0.1467	1.08	0.3552	0.1935
		N6,N6,N6-trimethyllysine	2.66	0.0005	0.0034	3.51	0.0001	0.0006	3.59	0.0002	0.0009
		5-hydroxylysine	1.44	0.0056	0.0159	1.26	0.0059	0.0064	1.37	0.0023	0.0049
		fructosyllysine	2.39	0.0003	0.0028	2.78	9.56e-05	0.0005	2.71	1.71e-05	0.0002
		saccharopine	0.92	0.4569	0.3426	1.2	0.1217	0.0495	0.93	0.5695	0.2653
		2-aminoadipate	1.45	0.1438	0.1545	1.61	0.1168	0.0477	1.29	0.2527	0.1505
		pipecolate	1.13	0.1348	0.1488	1.07	0.1627	0.0618	1.19	0.0026	0.0053
		6-oxopiperidine-2-carboxylate	1.23	0.4649	0.347	1.21	0.2114	0.0744	1.57	0.0097	0.0132
		N-acetyl-cadaverine	0.55	0.1559	0.1642	0.77	0.0869	0.039	0.69	0.0607	0.0499
		5-aminovalerate	1.18	0.3232	0.2731	1.36	0.0458	0.0252	1.42	0.0197	0.0222
		N,N,N-trimethyl-5-aminovalerate	1.09	0.0098	0.0243	1.06	0.1393	0.0547	1.1	0.0811	0.0616
	Phenylalanine Metabolism	phenylalanine	1.06	0.1511	0.1602	1	0.893	0.2201	1.04	0.1033	0.0747
		N-acetylphenylalanine	1.11	0.1558	0.1642	1.02	0.7124	0.1874	1.05	0.3477	0.1907
		phenylpyruvate	1.24	0.3646	0.2955	0.82	0.3881	0.1189	1.33	0.3118	0.1755
		phenyllactate (PLA)	0.72	0.0356	0.0597	0.62	0.0006	0.0015	0.77	0.0005	0.0018
		phenethylamine	1.09	0.1617	0.1673	1.01	0.7275	0.1898	1.02	0.6148	0.2799
	Tyrosine Metabolism	tyrosine	1.09	0.4347	0.3307	1.4	0.127	0.0513	1.33	0.0314	0.03
		N-acetyltyrosine	1.04	0.9529	0.5338	0.97	0.7957	0.2047	1.07	0.5201	0.2521
		4-hydroxyphenylpyruvate	1.01	0.968	0.5362	0.89	0.1629	0.0618	0.91	0.2668	0.1564
		tyrosol	1.04	0.9543	0.534	1.02	0.9186	0.2248	1.33	0.0114	0.0147
		3-(4-hydroxyphenyl)lactate	0.74	0.0127	0.029	0.65	0.0187	0.0133	0.68	0.0086	0.012
		phenol sulfate	0.9	0.1376	0.1503	0.8	0.0283	0.018	0.86	0.0806	0.0614
		dopamine	1.36	0.4716	0.3512	1.48	0.4454	0.1313	1.28	0.5213	0.2521
		3-methoxytyrosine	1.21	0.1173	0.1363	1.26	0.0933	0.0412	1.29	0.0683	0.0542
		o-tyrosine	2.36	0.0007	0.0042	3.1	0.0009	0.0021	2.79	0.0031	0.0061
		tyrosine methyl ester	1.57	0.0281	0.0506	1.72	0.0235	0.0158	1.87	0.0222	0.0236
		p-cresol glucuronide*	0.93	0.4338	0.3306	0.85	0.2868	0.0943	0.92	0.4099	0.2118
		N-formylphenylalanine	1.01	0.8939	0.5155	0.71	0.0084	0.0077	0.86	0.3422	0.1885
	Tryptophan Metabolism	tryptophan	1.29	0.0069	0.0185	1.44	0.0003	0.0009	1.34	0.002	0.0044
		N-acetyltryptophan	1	0.9799	0.539	0.95	0.4253	0.1272	0.98	0.7506	0.3239
		tryptophan betaine	1.23	0.0122	0.0282	1.12	0.0492	0.0261	1.24	0.0078	0.0113
		kynurenine	1.29	0.0021	0.0086	1.26	0.001	0.0021	1.21	0.025	0.0257
		N-acetylkynurenine (2)	1.04	0.5794	0.398	0.99	0.7862	0.2028	1.04	0.5887	0.2716
		kynurenate	1.4	0.0031	0.0112	1.11	0.0737	0.0346	1.32	0.0069	0.0103
		N-formylanthranilic acid	1.11	0.5762	0.3964	1.33	0.0086	0.0077	1.17	0.0416	0.0371
		anthranilate	1.81	0.016	0.0336	1.74	0.0179	0.013	1.72	0.0174	0.0202
		xanthurenate	10.87	0.001	0.0054	9.22	0.0001	0.0005	12.09	0.0028	0.0056
		3-hydroxyanthranilate	1.05	0.3269	0.2751	1	0.9405	0.2289	1.08	0.1596	0.1032
		serotonin	4.82	0.0023	0.0092	7.37	0.0033	0.0043	7.01	0.0016	0.0038
		tryptamine	1.6	0.0071	0.0189	2.18	0.0013	0.0024	2.04	0.0016	0.0038
		indolelactate	0.87	0.1589	0.1655	0.94	0.309	0.1002	0.86	0.0681	0.0542
		indoleacetate	0.74	0.0614	0.0912	0.83	0.2147	0.0752	0.74	0.0727	0.0568
		indole-3-carboxylate	1.23	0.1029	0.1263	1.48	0.0226	0.0154	1.57	0.0219	0.0235
		3-indoxyl sulfate	0.86	0.1506	0.1601	0.71	0.0168	0.0125	0.84	0.0072	0.0106
	Leucine, Isoleucine and Valine Metabolism	leucine	1.12	0.009	0.0226	1.12	0.0182	0.0131	1.14	0.0054	0.0087
		N-acetylleucine	1.12	0.0886	0.1138	0.9	0.0463	0.0253	1.05	0.2692	0.1572
		N-butyryl-leucine	1.14	0.9856	0.5396	2.45	0.0736	0.0346	1.11	0.9382	0.3745
		N-succinyl-leucine	1.07	0.6324	0.4238	0.91	0.6187	0.1671	0.9	0.5563	0.262
		N-methylleucine	1.03	0.5232	0.3724	0.9	0.1672	0.0632	1.05	0.4301	0.2189
		4-methyl-2-oxopentanoate	0.91	0.4072	0.3175	0.96	0.1903	0.0688	1.01	0.9751	0.3822
		alpha-hydroxyisocaproate	0.83	0.0455	0.0718	0.81	0.1244	0.0504	0.97	0.7065	0.31
		isovalerate (i5:0)	0.9	0.5668	0.3933	0.82	0.2746	0.0909	0.92	0.6472	0.2915
		beta-hydroxyisovalerate	1.33	0.0157	0.0336	1.45	0.0092	0.008	1.53	0.0051	0.0083
		beta-hydroxyisovaleroylcarnitine	0.87	0.169	0.1726	0.93	0.4602	0.1348	0.93	0.4234	0.2161
		3-methylglutaconate	1.38	0.1001	0.1238	1.34	0.1077	0.045	1.29	0.1403	0.0924
		isoleucine	1.24	0.0154	0.0333	1.26	0.0148	0.0114	1.3	0.0031	0.006
		N-acetylisoleucine	1.1	0.0321	0.0554	0.92	0.2096	0.074	1.09	0.0334	0.0313
		N-succinyl-isoleucine	1.11	0.4156	0.3219	0.93	0.6499	0.174	1.06	0.6108	0.2794
		3-methyl-2-oxovalerate	0.76	0.8093	0.4843	0.77	0.8574	0.2148	0.64	0.5317	0.2532
		2-hydroxy-3-methylvalerate	0.93	0.2958	0.2554	0.89	0.3957	0.1204	1.01	0.9198	0.3706
		2-methylbutyrylcarnitine (C5)	1.23	0.0342	0.0574	1.21	0.0399	0.0229	1.21	0.041	0.0367
		ethylmalonate	1.84	0.0002	0.0026	2.14	0.0013	0.0024	2.07	0.0001	0.0007
		methylsuccinate	1.6	0.0028	0.0108	1.66	0.0061	0.0065	1.7	0.0051	0.0083
		valine	1.38	0.004	0.013	1.42	0.0117	0.0096	1.39	0.0104	0.0137
		N-acetylvaline	1.25	0.1183	0.1371	1.01	0.8773	0.2173	1.1	0.3538	0.1931
		3-methyl-2-oxobutyrate	0.97	0.3912	0.308	0.95	0.4967	0.143	0.96	0.3332	0.1845
		alpha-hydroxyisovalerate	0.9	0.0276	0.0502	0.82	0.0011	0.0022	0.9	0.0061	0.0095
		isobutyrylcarnitine (C4)	1.04	0.5028	0.3644	0.96	0.5024	0.1439	1	0.9684	0.3811
		3-hydroxyisobutyrate	1.23	0.1614	0.1673	0.94	0.6413	0.1722	1.24	0.1598	0.1032
		2,3-dihydroxy-2-methylbutyrate	1.25	0.0031	0.0112	1.17	0.074	0.0346	1.2	0.0144	0.0174
		2,3-dihydroxy-3-methylvalerate	0.95	0.1763	0.1759	0.83	0.0401	0.0229	0.95	0.2489	0.1487
	Methionine, Cysteine, SAM and Taurine Metabolism	N-acetylmethionine	1.05	0.3678	0.297	1	0.9513	0.2309	1.07	0.21	0.1296
		S-methylmethionine	1.09	0.4226	0.3241	1.93	0.0519	0.0269	1.32	0.2366	0.1434
		methionine sulfone	1.05	0.5119	0.3682	1.08	0.2577	0.0861	1.17	0.0578	0.0484
		methionine sulfoxide	2.05	2.92e-05	0.001	2.61	1.62e-05	0.0002	2.5	1.64e-05	0.0002
		N-acetylmethionine sulfoxide	1.34	0.6367	0.4238	1.15	0.8094	0.2073	0.84	0.494	0.2438
		S-adenosylhomocysteine (SAH)	1.36	0.0576	0.0869	1.72	0.0121	0.0099	1.53	0.0193	0.022
		cysteine	2.64	0.0438	0.0707	3.28	0.0238	0.016	3.08	0.0301	0.0292
		cystine	0.2	0.0014	0.0067	1.26	0.8639	0.2155	2.48	0.7988	0.3384
		taurine	1.27	0.005	0.0145	1.16	0.0023	0.0035	1.2	0.0028	0.0055
	Urea cycle; Arginine and Proline Metabolism	arginine	1.53	0.001	0.0054	1.73	0.0035	0.0045	1.67	0.001	0.0028
		argininosuccinate	2.01	0.1051	0.1265	1.88	0.216	0.0753	2.21	9.42e-05	0.0007
		urea	1.13	0.0951	0.1199	0.83	0.0203	0.0141	0.94	0.4265	0.2174
		ornithine	1.21	0.0024	0.0097	1.19	0.0025	0.0036	1.17	0.027	0.0273
		3-amino-2-piperidone	1.07	0.0797	0.1076	1.03	0.4847	0.1403	1.03	0.5265	0.2532
		2-oxoarginine*	1.39	0.0004	0.0031	1.33	0.0254	0.0167	1.47	9.84e-06	0.0002
		citrulline	0.84	0.0076	0.0198	0.76	0.0019	0.0031	0.77	0.0008	0.0023
		proline	1.23	0.0004	0.0033	1.29	0.0014	0.0026	1.32	0.0005	0.0016
		dimethylarginine (SDMA + ADMA)	3.2	4.09e-06	0.0006	4.34	1.98e-05	0.0002	4.22	2.78e-06	0.0002
		N-acetylarginine	1.42	7.51e-05	0.0015	1.48	0.0002	0.0006	1.52	0.0013	0.0034
		N-acetylproline	1.04	0.6925	0.4464	0.94	0.6789	0.1807	0.84	0.2226	0.1366
		N-methylproline	0.96	0.3898	0.3075	0.77	0.018	0.0131	0.92	0.0757	0.0587
		N,N,N-trimethyl-alanylproline betaine (TMAP)	2.58	0.0022	0.0092	3.6	0.0001	0.0005	3.42	0.001	0.0028
		N-monomethylarginine	2.12	0.0004	0.0032	2.55	0.0041	0.0049	2.57	0.0004	0.0015
		argininate*	1.64	0.0088	0.0222	2.01	0.0026	0.0037	2.02	0.0012	0.0031
	Creatine Metabolism	guanidinoacetate	2	0.0205	0.0406	2.79	0.0035	0.0045	2.62	0.0131	0.0163
		creatine	1.02	0.6352	0.4238	0.97	0.5259	0.1486	0.95	0.2285	0.1392
		creatinine	0.98	0.5499	0.3844	0.97	0.2377	0.0815	0.98	0.3032	0.1715
	Polyamine Metabolism	agmatine	5.15	0.0007	0.0042	8.72	0.003	0.0041	7.69	0.0007	0.0021
		N-acetylputrescine	1.59	0.0003	0.0029	2.06	8.41e-05	0.0004	2.04	0.0005	0.0018
		N-acetyl-isoputreanine	3.67	0.0038	0.0127	6	0.0012	0.0023	5.48	0.0019	0.0044
		spermidine	1.48	0.0132	0.0296	1.67	0.0109	0.0091	1.39	0.0246	0.0255
		(N(1) + N(8))-acetylspermidine	2.51	0.1961	0.1912	5.24	0.0007	0.0017	4.29	8.82e-06	0.0002
		5-methylthioadenosine (MTA)	1.04	0.5083	0.3667	1.15	0.0613	0.0302	1.12	0.0985	0.072
		4-acetamidobutanoate	1.18	0.7972	0.4816	0.9	0.7103	0.1874	1.53	0.1308	0.088
	Guanidino and Acetamido Metabolism	1-methylguanidine	1.08	0.2029	0.1942	1.13	0.1037	0.0439	1.15	0.0838	0.0632
		4-guanidinobutanoate	1.43	0.0002	0.0023	1.57	0.0003	0.0009	1.59	0.0001	0.0008
	Glutathione Metabolism	glutathione, oxidized (GSSG)	6.22	0.0005	0.0035	10.27	0.0002	0.0006	9.79	0.0001	0.0008
		cysteine-glutathione disulfide	2.13	0.0015	0.0067	2.31	9.25e-05	0.0005	2.1	0.0026	0.0053
		S-methylglutathione	1.82	0.0037	0.0125	2.51	0.0027	0.0038	2.29	0.0008	0.0024
		cysteinylglycine	1.65	0.0021	0.0089	1.73	0.0019	0.0031	1.74	0.0016	0.0038
		cysteinylglycine disulfide*	1.05	0.4226	0.3241	1			1.02	0.4226	0.2161
		cys-gly, oxidized	1.49	0.1667	0.1714	1.05	0.5882	0.1612	1.12	0.3479	0.1907
		5-oxoproline	1.11	0.2236	0.2087	1.23	0.0523	0.027	1.14	0.1418	0.093
		2-hydroxybutyrate/2-hydroxyisobutyrate	1.1	0.1878	0.185	1.05	0.4681	0.1367	1.08	0.2905	0.1657
		ophthalmate	4.47	0.0005	0.0034	7.37	0.0003	0.0009	7.28	0.0018	0.0041
	Lactoyl Amino Acid	N-lactoyl isoleucine	1.21	0.2244	0.209	0.85	0.2165	0.0753	1.17	0.1791	0.114
		N-lactoyl leucine	1.07	0.6459	0.4266	0.76	0.01	0.0085	1	0.9951	0.3877
		N-lactoyl phenylalanine	1.03	0.7354	0.4635	0.94	0.5974	0.1635	1.02	0.8742	0.3582
		N-lactoyl valine	0.91	0.3871	0.3068	0.7	0.0072	0.0071	0.89	0.155	0.1009
Peptide	Gamma-glutamyl Amino Acid	gamma-glutamylalanine	5.04	0.0003	0.0028	6.6	0.0002	0.0007	6.09	1.5344e-05	0.0002
		gamma-glutamylglutamate	1.54	0.0221	0.0426	1.8	0.0073	0.0071	1.68	0.0107	0.014
		gamma-glutamylglutamine	1.22	0.034	0.0573	1.5	0.0071	0.0071	1.25	0.0195	0.0221
		gamma-glutamylhistidine	2.27	0.0002	0.0025	2.82	0.0001	0.0005	2.75	2.2925e-05	0.0003
		gamma-glutamylisoleucine*	1.8	0.0039	0.0129	2.36	0.0003	0.0009	2.28	0.0002	0.0009
		gamma-glutamylleucine	1.75	0.0047	0.0145	2.12	0.0079	0.0074	1.94	0.0035	0.0065
		gamma-glutamyl-alpha-lysine	3.23	0.0008	0.0046	3.86	0.0011	0.0022	3.82	0.0001	0.0007
		gamma-glutamylmethionine	3.32	0.002	0.0083	7.01	0.0017	0.0029	5.57	0.0026	0.0053
		gamma-glutamylphenylalanine	1.22	0.0848	0.1114	1.03	0.7116	0.1874	1.09	0.313	0.1759
		gamma-glutamyltryptophan	1.88	0.0002	0.0023	2.06	0.002	0.0032	2	0.0001	0.0007
		gamma-glutamyltyrosine	1.11	0.0518	0.0807	1.02	0.8742	0.217	1.03	0.6723	0.2992
		gamma-glutamylvaline	2.86	0.0563	0.0853	3.65	0.046	0.0252	3.84	0.037	0.0339
		gamma-glutamylserine	1.33	0.2924	0.2533	2.65	0.2464	0.0832	2.61	0.0205	0.0228
	Dipeptide	alanylglutamate	1.44	0.0844	0.1112	1.87	0.0297	0.0186	2.25	0.0073	0.0107
		alanylisoleucine	0.88	0.176	0.1759	0.76	0.0348	0.0207	0.61	0.324	0.1803
		alanylleucine	0.99	0.8752	0.5108	0.62	0.0029	0.004	0.91	0.2615	0.1541
		alpha-glutamylalanine	1.51	0.1755	0.1759	2.04	0.2407	0.0818	1.87	0.0118	0.0149
		alpha-glutamylthreonine	0.86	0.0195	0.0391	0.73	0.0856	0.0387	0.73	0.0039	0.0069
		aspartylisoleucine*	1.6	0.6568	0.4313	2.07	0.0053	0.0058	2.16	0.0051	0.0083
		cyclo(pro-arg)*	1.2	0.0107	0.0252	1.15	0.0365	0.0215	1.21	0.0068	0.0103
		glycylleucine	1.54	0.0754	0.1038	1.09	0.4733	0.138	1.22	0.2662	0.1563
		glycylvaline	1.35	0.0134	0.03	1.3	0.0085	0.0077	1.39	0.057	0.048
		isoleucylaspartate	2.04	0.0033	0.0117	2.31	0.0004	0.0012	2.49	0.0033	0.0063
		isoleucylglutamine	1.1	0.5144	0.3686	1.12	0.6846	0.1815	1.61	0.0212	0.023
		isoleucylproline	1.23	2.4665e-05	0.0009	0.98	0.5808	0.1598	1.07	0.1914	0.1196
		isoleucylthreonine	1.23	0.0988	0.1232	1.04	0.6679	0.178	1.38	0.001	0.0028
		isoleucyltyrosine	0.85	0.4902	0.358	0.45	0.0189	0.0134	0.62	0.1232	0.0849
		leucylalanine	1.03	0.9997	0.5421	0.57	0.0336	0.0202	0.85	0.3697	0.1991
		leucylglycine	1.12	0.1721	0.1739	0.85	0.055	0.0277	1.09	0.2935	0.1668
		leucylproline	1.13	0.055	0.0841	0.86	0.0022	0.0033	0.94	0.1875	0.118
		leucylthreonine	1.1	0.1578	0.1648	0.92	0.5856	0.1607	1.16	0.1259	0.0856
		lysylleucine	0.72	0.1386	0.1503	0.79	0.2895	0.0949	0.73	0.1966	0.1221
		phenylalanylalanine	1.19	0.5182	0.3701	0.78	0.1304	0.0522	1.16	0.0369	0.0339
		phenylalanylglycine	1	0.934	0.533	0.73	0.0069	0.0071	0.99	0.8332	0.349
		phenylalanylvaline	1.09	0.2879	0.2508	0.82	0.0375	0.0221	1.03	0.6648	0.2971
		prolylglycine	2.45	0.0271	0.0496	2.27	0.2186	0.0758	2.01	0.0226	0.0238
		prolylvaline	1.2	0.0108	0.0252	0.87	0.1576	0.0604	1.09	0.0858	0.0645
		valylglutamine	0.99	0.8925	0.5155	0.72	0.0978	0.0426	1	0.9667	0.381
		valylisoleucine	1.04	0.841	0.4989	0.91	0.1554	0.0598	1.06	0.5082	0.2479
		valylleucine	1.09	0.5629	0.3912	0.85	0.1083	0.0451	1.16	0.1116	0.0791
		valylphenylalanine	0.93	0.802	0.4824	0.77	0.2761	0.0912	0.94	0.833	0.349
		valylproline	1.17	0.0286	0.0511	0.87	0.0328	0.0198	1.03	0.2504	0.1493
		leucylglutamine*	1.39	0.1728	0.1739	1.13	0.4335	0.1287	1.51	0.0635	0.0516
		isoleucylleucine/leucylisoleucine	1.06	0.3899	0.3075	0.81	0.05	0.0263	0.95	0.4747	0.2363
	Acetylated Peptides	phenylacetylglycine	1.03	0.6152	0.4156	0.95	0.2111	0.0744	1.02	0.6205	0.2821
		phenylacetylaspartate	0.97	0.7289	0.4606	0.91	0.2721	0.0905	0.96	0.5927	0.2727
	Modified Peptides	pyroglutamylalanine*	1.01	0.9806	0.539	1.03	0.9647	0.2337	1.43	0.0267	0.0271
		pyroglutamylisoleucine*	1	0.9718	0.5362	0.77	0.042	0.0237	1	0.9899	0.3861
		pyroglutamylleucine*	0.94	0.5071	0.3667	0.69	0.0179	0.013	0.91	0.2261	0.138
		pyroglutamylphenylalanine	1.05	0.6097	0.4152	0.82	0.0076	0.0073	1.03	0.5286	0.2532
		pyroglutamylvaline	1.03	0.8942	0.5155	0.79	0.0398	0.0229	1	0.9692	0.3811
		N,N-dimethyl-pro-pro	2.69	2.1144e-05	0.0009	3.62	2.1333e-05	0.0002	3.59	1.802e-05	0.0002
Carbohydrate	Glycolysis, Gluconeogenesis, and Pyruvate Metabolism	1,5-anhydroglucitol (1,5-AG)	0.86	0.6698	0.4373	0.92	0.8631	0.2155	0.96	0.9263	0.3721
		glucose	1.04	0.3535	0.2889	0.96	0.0888	0.0396	1	0.9453	0.3756
		glucose 6-phosphate	1.31	0.0038	0.0126	0.74	0.1037	0.0439	0.73	0.006	0.0094
		pyruvate	0.77	0.5128	0.3683	0.78	0.5471	0.1521	0.84	0.6991	0.3075
		lactate	0.79	0.0321	0.0554	0.79	0.0279	0.0179	0.8	0.0302	0.0292
		glycerate	1.08	0.0332	0.0566	1	0.3372	0.1066	1.06	0.0003	0.0014
	Pentose Phosphate Pathway	sedoheptulose-7-phosphate	0.99	0.8056	0.4839	0.96	0.179	0.0663	1.01	0.9024	0.3667
	Pentose Metabolism	ribose	0.97	0.5367	0.3778	0.7	0.0046	0.0053	0.76	0.002	0.0045
		ribitol	1.11	0.0048	0.0145	1.32	3.8977e-05	0.0003	1.26	0.0013	0.0033
		ribonate	1.28	0.0003	0.0028	1.25	0.0004	0.0011	1.32	0.001	0.0028
		xylose	0.88	0.1922	0.1878	0.65	0.0013	0.0024	0.57	0.0004	0.0015
		arabinose	0.92	0.1979	0.1914	0.81	0.0321	0.0196	0.47	0.0742	0.0577
		arabitol/xylitol	1.41	0.0009	0.0047	1.58	0.0006	0.0014	1.67	6.4255e-06	0.0002
		arabonate/xylonate	1.11	0.0138	0.0306	1.04	0.0795	0.0367	1.07	0.0123	0.0155
		sedoheptulose	1.07	0.135	0.1488	0.93	0.1009	0.0433	0.99	0.6862	0.3034
		lyxonate	1.18	0.0076	0.0197	1.1	0.0518	0.0269	1.13	0.0174	0.0202
	Glycogen Metabolism	maltohexaose	0.92	0.4174	0.3227	0.92	0.5058	0.1443	0.96	0.6584	0.295
		maltopentaose	0.9	0.3115	0.2651	0.88	0.414	0.1245	1	0.9621	0.3805
		maltotetraose	1.04	0.3821	0.3057	0.93	0.1934	0.0698	0.97	0.5655	0.2638
		maltotriose	1.01	0.7976	0.4816	0.96	0.1318	0.0524	0.97	0.1815	0.1151
		maltose	1.31	0.0215	0.0418	1.17	0.0891	0.0396	1.2	0.0602	0.0498
	Disaccharides and Oligosaccharides	stachyose	1.01	0.8086	0.4843	0.91	0.0971	0.0424	0.91	0.1105	0.079
		3'-sialyllactose	0.93	0.0487	0.0762	0.93	0.0862	0.0388	0.93	0.0287	0.0283
		sucrose	0.95	0.1052	0.1265	1.01	0.8333	0.2106	1.01	0.7724	0.3307
		trehalose	1.11	0.4226	0.3241	1			1
		galactinol	0.99	0.8468	0.5011	0.82	0.3262	0.1045	0.67	0.1382	0.0917
		raffinose	1.84	0.2319	0.2134	3.71	0.101	0.0433	4.3	0.0034	0.0064
	Fructose, Mannose and Galactose Metabolism	fructose	1.34	0.0046	0.0145	1.17	0.0065	0.0068	1.18	0.0002	0.0009
		mannitol/sorbitol	1.05	0.0893	0.1144	1.12	0.0003	0.0009	1.08	0.0055	0.0089
		mannose	1.09	0.1673	0.1716	0.91	0.0672	0.0323	0.97	0.5267	0.2532
		galactose 1-phosphate	1.09	0.106	0.1272	1.02	0.6497	0.174	0.95	0.4387	0.2223
		galactonate	0.86	0.2047	0.1956	0.71	0.2216	0.0766	0.79	0.0667	0.0536
	Aminosugar Metabolism	glucosaminate	2.2	0.003	0.0112	3.11	2.7437e-05	0.0002	2.9	4.1368e-05	0.0004
		glucuronate	1.17	0.1717	0.1739	0.78	0.0388	0.0227	0.92	0.3266	0.1814
		N-acetyl-glucosamine 1-phosphate	1.24	0.1854	0.184	0.99	0.8174	0.2081	1.16	0.0321	0.0304
		N-acetylneuraminate	1.03	0.4422	0.3353	0.89	0.0551	0.0277	0.93	0.1643	0.1058
		N-acetylglucosaminylasparagine	1.44	0.0183	0.0376	1.71	0.0095	0.0081	1.75	0.0133	0.0164
		erythronate*	1.11	0.1246	0.1417	0.94	0.0864	0.0388	1.07	0.0616	0.0505
		N-acetylglucosamine/N-acetylgalactosamine	1.03	0.3858	0.3068	0.89	0.0267	0.0174	0.95	0.1265	0.0858
	Advanced Glycation End-product	N6-carboxymethyllysine	2.07	0.0016	0.0071	2.51	0.0011	0.0022	2.65	0.0036	0.0065
Energy	TCA Cycle	citrate	1.04	0.5726	0.3953	1.08	0.4174	0.1252	1.06	0.4585	0.2292
		cis-aconitate	1.26	0.0103	0.0251	1.51	0.0482	0.0258	1.5	0.0026	0.0053
		isocitric lactone	1.56	0.0026	0.0102	1.57	0.002	0.0032	1.51	0.0019	0.0042
		alpha-ketoglutarate	0.87	0.1019	0.1257	0.76	0.0169	0.0126	0.78	0.1235	0.0849
		succinate	1.14	0.1193	0.1379	1.03	0.7288	0.1899	1.01	0.8417	0.3498
		fumarate	1.03	0.4806	0.3548	0.92	0.146	0.0566	0.87	0.0316	0.0301
		malate	0.84	0.031	0.0544	0.89	0.0813	0.0373	0.81	0.0271	0.0273
		trans-aconitate	0.52	0.2259	0.21	0.19	0.0062	0.0065	0.19	0.0079	0.0113
		itaconate	2.04	0.0001	0.0022	0.99	0.8638	0.2155	1.12	0.0627	0.0512
		citraconate/glutaconate	1.42	0.0036	0.0124	1.17	0.0073	0.0071	1.22	0.0019	0.0044
	Oxidative Phosphorylation	phosphate	1.04	0.358	0.292	1.04	0.5454	0.1518	1.09	0.0893	0.0664
Lipid	Fatty Acid Synthesis	malonate	1.3	0.0047	0.0145	1.13	0.0504	0.0263	1.2	0.0222	0.0236
	Short Chain Fatty Acid	butyrate/isobutyrate (4:0)	0.69	0.0765	0.105	0.9	0.545	0.1518	1.3	0.1396	0.0921
		valerate (5:0)	1.22	0.1888	0.1852	1.76	0.006	0.0065	1.89	0.0032	0.0061
	Medium Chain Fatty Acid	caproate (6:0)	1.07	0.3392	0.2801	1.58	0.0003	0.001	1.97	0.0004	0.0016
		heptanoate (7:0)	1.1	0.3361	0.279	1.83	0.0504	0.0263	2.13	0.0014	0.0034
		caprylate (8:0)	1.09	0.424	0.3246	1.42	0.0183	0.0131	2.06	0.0031	0.0061
		pelargonate (9:0)	1.22	0.0853	0.1114	1.6	0.0316	0.0194	1.97	0.0003	0.0014
		caprate (10:0)	1.17	0.0697	0.0994	1.56	0.007	0.0071	2.1	0.0007	0.0021
		(2 or 3)-decenoate (10:1n7 or n8)	1.04	0.9503	0.533	2.77	0.0189	0.0134	3.14	0.014	0.0169
		laurate (12:0)	1.14	0.0533	0.0825	1.53	0.0033	0.0043	1.96	0.001	0.0028
		5-dodecenoate (12:1n7)	1.06	0.6173	0.4156	1.06	0.7965	0.2047	1.33	0.0712	0.0558
	Long Chain Saturated Fatty Acid	myristate (14:0)	1.09	0.366	0.296	1.68	0.0057	0.0062	1.93	0.0153	0.0182
		pentadecanoate (15:0)	1.03	0.9264	0.5309	1.45	0.1319	0.0524	1.5	0.0983	0.072
		palmitate (16:0)	1.15	0.3685	0.297	1.89	0.0322	0.0196	2	0.0618	0.0506
		margarate (17:0)	1	0.9747	0.5372	1.41	0.1897	0.0687	1.34	0.3733	0.1997
		stearate (18:0)	1	0.9695	0.5362	1.17	0.369	0.1152	1.17	0.48	0.2386
		nonadecanoate (19:0)	1.16	0.6851	0.4448	1.33	0.384	0.1182	1.16	0.7401	0.3214
		arachidate (20:0)	1.28	0.3427	0.2825	1.46	0.2141	0.0751	1.27	0.5056	0.2474
	Long Chain Monounsaturated Fatty Acid	myristoleate (14:1n5)	1.18	0.0461	0.0726	1.24	0.0249	0.0166	1.44	0.0006	0.002
		palmitoleate (16:1n7)	1.36	0.0796	0.1076	1.96	0.005	0.0056	1.92	0.0096	0.0132
		heptadecenoate (17:1)	1.4	0.2292	0.2122	2.16	0.0273	0.0177	1.92	0.0578	0.0484
		oleate/vaccenate (18:1)	2.03	0.0873	0.1127	4.03	0.0049	0.0056	3.24	0.021	0.023
		nonadecenoate (19:1)	1.4	0.2399	0.2186	2.18	0.1159	0.0475	1.8	0.1413	0.0929
		eicosenoate (20:1)	1.86	0.1253	0.1421	3.17	0.0166	0.0124	2.22	0.0866	0.065
		erucate (22:1n9)	1.23	0.5185	0.3701	1.72	0.1161	0.0475	1.23	0.6075	0.2784
	Long Chain Polyunsaturated Fatty Acid (n3 and n6)	tetradecadienoate (14:2)*	1.17	0.3089	0.2633	1.14	0.4583	0.1345	1.22	0.1971	0.1221
		heptadecatrienoate (17:3)*	1.55	0.2112	0.1994	2.01	0.0118	0.0097	1.4	0.184	0.116
		stearidonate (18:4n3)	1.17	0.068	0.0973	1.29	0.0194	0.0136	1.46	0.0191	0.0218
		hexadecadienoate (16:2n6)	1.48	0.0014	0.0067	1.88	0.0005	0.0014	1.89	0.002	0.0045
		linoleate (18:2n6)	1.94	0.0794	0.1076	3.63	0.003	0.0041	2.93	0.0117	0.0149
		linolenate [alpha or gamma; (18:3n3 or 6)]	1.7	0.0368	0.0612	2.62	0.0015	0.0026	2.36	0.0069	0.0104
		dihomo-linoleate (20:2n6)	1.44	0.3647	0.2955	2.49	0.05	0.0263	1.67	0.2642	0.1554
		dihomo-linolenate (20:3n3 or n6)	1.24	0.5679	0.3935	1.71	0.143	0.0558	1.36	0.5615	0.263
		arachidonate (20:4n6)	1.27	0.3716	0.299	1.46	0.0601	0.0298	1.14	0.7783	0.3319
	Fatty Acid, Branched	(12 or 13)-methylmyristate (a15:0 or i15:0)	1.06	0.7004	0.4498	1.23	0.2007	0.0718	1.21	0.4181	0.2147
		(14 or 15)-methylpalmitate (a17:0 or i17:0)	0.94	0.692	0.4464	1.57	0.1121	0.0462	1.46	0.3232	0.1802
		(16 or 17)-methylstearate (a19:0 or i19:0)	1.1	0.6569	0.4313	1.21	0.4539	0.1335	1.17	0.5886	0.2716
	Fatty Acid, Dicarboxylate	dimethylmalonic acid	1.5	0.1096	0.1305	1.54	0.094	0.0413	1.84	0.036	0.0333
		glutarate (C5-DC)	1.66	0.1725	0.1739	1.07	0.887	0.2189	1.97	0.0468	0.0405
		3-methylglutarate/2-methylglutarate	2.04	0.0626	0.0917	2.5	0.0037	0.0046	2.31	0.0009	0.0026
		2-hydroxyglutarate	1.02	0.8902	0.5155	0.93	0.5508	0.1527	0.94	0.633	0.2863
		adipate (C6-DC)	1.41	0.0519	0.0807	1.47	0.0482	0.0258	1.67	0.0167	0.0195
		2-hydroxyadipate	0.8	0.5732	0.3953	0.66	0.3343	0.1063	1.26	0.6615	0.296
		maleate	1.24	0.0031	0.0112	1.19	0.0075	0.0072	1.31	0.0035	0.0065
		pimelate (C7-DC)	1.36	0.0048	0.0145	1.34	0.2039	0.0726	1.71	0.0002	0.0012
		suberate (C8-DC)	1.11	0.1418	0.1532	1.21	0.0129	0.0104	1.19	0.0155	0.0184
		azelate (C9-DC)	1.01	0.8408	0.4989	1.41	0.0047	0.0055	1.29	0.0033	0.0063
		sebacate (C10-DC)	0.99	0.8529	0.5034	1.03	0.7872	0.2028	1.07	0.2421	0.1459
		undecanedioate (C11-DC)	1.61	0.0772	0.1051	1.95	9.4724e-06	0.0001	1.92	0.0002	0.0009
		dodecanedioate (C12-DC)	1.29	0.3825	0.3057	1.27	0.2538	0.0851	1.56	0.0436	0.0383
		dodecenedioate (C12:1-DC)*	1.37	0.0271	0.0496	1.87	0.0004	0.0011	1.9	0.0028	0.0056
		tetradecanedioate (C14-DC)	1.32	0.0147	0.0322	1.17	0.4858	0.1405	1.42	0.0099	0.0133
		hexadecanedioate (C16-DC)	1.48	0.0735	0.1022	1.48	0.083	0.038	1.78	0.0412	0.0368
		hexadecenedioate (C16:1-DC)*	2.02	0.0204	0.0406	1.98	0.0081	0.0076	1.75	0.1836	0.116
		octadecanedioate (C18-DC)	0.86	0.2717	0.2416	0.71	0.018	0.0131	0.74	0.0558	0.0474
		octadecenedioate (C18:1-DC)	3.8	0.0191	0.0388	4.42	0.0131	0.0105	4.7	0.0066	0.0101
		2-hydroxysebacate	0.99	0.8233	0.4921	1.16	0.0659	0.0319	1.11	0.1327	0.0887
	Fatty Acid, Amide	N-linoleoylserine*	1.24	0.3454	0.2837	1.74	0.0152	0.0116	1.14	0.8071	0.3414
	Fatty Acid, Amino	2-aminoheptanoate	1.42	0.0009	0.0049	1.73	0.0004	0.0012	1.5	0.0005	0.0018
	Fatty Acid Metabolism (also BCAA Metabolism)	butyrylcarnitine (C4)	1.04	0.0429	0.0693	0.92	0.0084	0.0077	0.98	0.3764	0.2009
		propionylcarnitine (C3)	1.17	0.0166	0.0348	1.05	0.3325	0.1059	1.14	0.0287	0.0283
		propionylglycine	1.07	0.2313	0.2133	0.96	0.3966	0.1205	0.97	0.6133	0.2799
	Fatty Acid Metabolism (Acyl Glycine)	valerylglycine	1.02	0.7992	0.4819	0.8	0.0526	0.027	0.88	0.0474	0.0409
		N-palmitoylglycine	1	0.4226	0.3241	1.4	0.2079	0.0737	1	0.4226	0.2161
		N-linoleoylglycine	1.04	0.9894	0.5396	1.53	0.1419	0.0556	1.18	0.4488	0.2257
	Fatty Acid Metabolism (Acyl Carnitine, Short Chain)	acetylcarnitine (C2)	1.1	0.1237	0.1416	1.01	0.8591	0.215	1.08	0.1038	0.0749
	Fatty Acid Metabolism (Acyl Carnitine, Medium Chain)	decanoylcarnitine (C10)	1.3	0.2872	0.2507	1.21	0.3821	0.1181	1.07	0.7739	0.3307
	Fatty Acid Metabolism (Acyl Carnitine, Hydroxy)	(R)-3-hydroxybutyrylcarnitine	0.89	0.3176	0.2693	0.84	0.0343	0.0205	0.93	0.2675	0.1565
		(S)-3-hydroxybutyrylcarnitine	1.09	0.1242	0.1417	1.03	0.6163	0.1668	1.12	0.0831	0.0629
		3-hydroxyoleoylcarnitine	2.24	0.0173	0.0358	2.46	0.0089	0.0078	3.42	0.0111	0.0144
	Carnitine Metabolism	deoxycarnitine	1.03	0.2323	0.2134	0.96	0.0984	0.0426	0.95	0.0948	0.0696
		carnitine	0.98	0.6471	0.4266	0.95	0.0712	0.0338	0.99	0.6145	0.2799
	Ketone Bodies	3-hydroxybutyrate (BHBA)	1.09	0.1129	0.1331	0.98	0.7145	0.1878	1.04	0.3651	0.197
	Fatty Acid Metabolism (Acyl Choline)	palmitoylcholine	1.16	0.0004	0.0032	1.27	0.0015	0.0026	1.31	0.0002	0.0009
		oleoylcholine	1.26	0.0033	0.0117	1.37	0.0016	0.0027	1.42	0.0003	0.0014
		linoleoylcholine*	1.09	0.0769	0.1051	1.24	0.0077	0.0073	1.22	0.0024	0.0051
		linolenoylcholine*	1.07	0.4845	0.356	1.31	0.083	0.038	1.16	0.2141	0.1318
	Fatty Acid, Monohydroxy	4-hydroxybutyrate (GHB)	1.24	0.0019	0.008	1.14	0.0365	0.0215	1.03	0.7368	0.3204
		2-hydroxyheptanoate*	1.12	0.0825	0.1092	1.29	5.0952e-05	0.0003	1.26	0.0042	0.0073
		2-hydroxyoctanoate	0.74	0.2373	0.2171	0.94	0.8133	0.2078	0.7	0.1911	0.1196
		2-hydroxydecanoate	1	0.9297	0.5322	1.23	0.1978	0.0711	1.34	0.2601	0.1535
		2-hydroxylaurate	1.03	0.95	0.533	1.14	0.4289	0.1277	0.97	0.9376	0.3745
		2-hydroxymyristate	1.22	0.7511	0.4688	1.24	0.4871	0.1406	1.23	0.4891	0.2421
		2-hydroxypalmitate	1.01	0.9496	0.533	1.19	0.441	0.1304	0.89	0.4021	0.2087
		2-hydroxyoleate	1			1			1
		2-hydroxystearate	0.72	0.1282	0.144	0.69	0.1657	0.0627	0.76	0.3521	0.1928
		2-hydroxyarachidate*	1.51	0.2237	0.2087	1.75	0.1065	0.0447	1.3	0.3966	0.2068
		2-hydroxybehenate	3.14	0.0158	0.0336	3.21	0.0135	0.0108	2.34	0.0287	0.0283
		2-hydroxynervonate*	1.16	0.7528	0.4688	1.31	0.4022	0.1216	0.88	0.5206	0.2521
		3-hydroxyhexanoate	1.07	0.6465	0.4266	0.96	0.8305	0.2104	1.29	0.2326	0.1412
		3-hydroxyoctanoate	0.99	0.9875	0.5396	1.17	0.274	0.0908	1.21	0.1932	0.1205
		3-hydroxydecanoate	0.99	0.827	0.4931	1.16	0.0293	0.0185	1.27	0.0147	0.0177
		3-hydroxylaurate	1.08	0.5105	0.3677	1.09	0.4892	0.141	1.14	0.3371	0.1863
		3-hydroxymyristate	1.21	0.0992	0.1234	1.24	0.0915	0.0406	1.38	0.0441	0.0386
		3-hydroxypalmitate	0.89	0.3332	0.2781	1.1	0.1591	0.0609	0.94	0.5309	0.2532
		3-hydroxyoleate*	1.38	0.9603	0.5342	2.47	0.0068	0.007	2.49	0.0094	0.0129
		8-hydroxyoctanoate	1.19	0.4636	0.3466	1.2	0.2516	0.0846	1.06	0.3713	0.1994
		16-hydroxypalmitate	1.01	0.864	0.5078	1.26	0.2731	0.0907	1.22	0.2389	0.1442
		13-HODE + 9-HODE	1.34	0.0054	0.0154	1.84	0.0002	0.0008	1.91	0.0007	0.0022
	Fatty Acid, Dihydroxy	12,13-DiHOME	1.2	0.0106	0.0252	1.05	0.2846	0.0937	1.08	0.1897	0.119
		9,10-DiHOME	1.04	0.7219	0.4574	1.06	0.6552	0.1749	0.96	0.8932	0.364
		2S,3R-dihydroxybutyrate	1.22	0.0336	0.0569	0.94	0.3322	0.1059	0.92	0.2922	0.1664
		2R,3R-dihydroxybutyrate	1.24	0.074	0.1026	1.16	0.0045	0.0053	1.19	0.0002	0.0009
		2,4-dihydroxybutyrate	1.08	0.1168	0.136	0.86	0.027	0.0176	0.92	0.0129	0.0161
		3,4-dihydroxybutyrate	1.08	0.1379	0.1503	1.01	0.7788	0.2014	1.01	0.9119	0.3686
	Endocannabinoid	oleoyl ethanolamide	1.25	0.5438	0.3812	1.51	0.1615	0.0615	1.04	0.9838	0.3841
		palmitoyl ethanolamide	1.04	0.0553	0.0841	1.09	0.0545	0.0276	1.04	0.2793	0.1599
		stearoyl ethanolamide	1.02	0.7742	0.4741	0.96	0.6971	0.1843	0.9	0.2584	0.1527
		linoleoyl ethanolamide	1.07	0.9823	0.539	1.45	0.2977	0.0972	0.88	0.5812	0.2692
		linolenoyl ethanolamide	0.98	0.7633	0.4705	0.93	0.2871	0.0943	0.75	0.0049	0.0082
	Inositol Metabolism	myo-inositol	1.21	0.1112	0.1317	0.9	0.3477	0.1091	1.02	0.7811	0.332
		chiro-inositol	1.12	0.1456	0.1561	1.17	0.6829	0.1815	0.94	0.3839	0.2036
		inositol 1-phosphate (I1P)	3.03	0.0005	0.0034	1.77	0.0053	0.0058	1.67	0.0085	0.012
	Phospholipid Metabolism	choline	0.98	0.6055	0.4129	0.99	0.511	0.1455	1.06	0.0009	0.0025
		choline phosphate	1.09	0.0208	0.041	1.01	0.5495	0.1526	1.08	0.0585	0.0486
		glycerophosphorylcholine (GPC)	1.23	0.0002	0.0023	1.28	0.0066	0.0069	1.32	0.0001	0.0007
		phosphoethanolamine	1.02	0.769	0.4721	0.99	0.9087	0.2229	1	0.9562	0.3786
		glycerophosphoethanolamine	0.96	0.2986	0.2568	0.86	0.0025	0.0036	0.85	0.0209	0.023
		glycerophosphoserine*	1.32	0.0451	0.0715	1.45	0.007	0.0071	1.29	0.0229	0.0241
		glycerophosphoinositol*	1.04	0.1043	0.1265	1.02	0.1714	0.0643	1.06	0.0371	0.0339
		trimethylamine N-oxide	1.03	0.4561	0.3426	0.94	0.0479	0.0258	0.99	0.6733	0.2993
	Phosphatidic acid (PA)	1-palmitoyl-2-oleoyl-GPA (16:0/18:1)	1.17	0.0702	0.0994	1.21	0.182	0.0669	1.14	0.0378	0.0344
		1-palmitoyl-2-linoleoyl-GPA (16:0/18:2)*	0.75	0.0419	0.068	0.9	0.3826	0.1181	0.76	0.0133	0.0164
		1-palmitoyl-2-linolenoyl-GPA (16:0/18:3)*	0.68	0.0036	0.0124	0.91	0.1604	0.0612	0.77	0.0118	0.0149
		1,2-dilinoleoyl-GPA (18:2/18:2)*	0.66	0.0025	0.0101	0.79	0.0071	0.0071	0.73	0.0004	0.0016
		1-linoleoyl-2-linolenoyl-GPA (18:2/18:3)*	0.56	0.0027	0.0104	0.66	0.0012	0.0023	0.63	0.0002	0.0009
		1,2-dilinolenoyl-GPA (18:3/18:3)*	0.64	0.3034	0.2595	0.66	0.3264	0.1045	0.69	0.394	0.2064
	Phosphatidylcholine (PC)	phosphatidylcholine (14:0/14:0, 16:0/12:0)	1.04	0.682	0.444	0.87	0.3367	0.1066	0.97	0.8982	0.3654
		1-myristoyl-2-palmitoyl-GPC (14:0/16:0)	1	0.9881	0.5396	0.85	0.0484	0.0259	0.97	0.6113	0.2794
		1-myristoyl-2-linoleoyl-GPC (14:0/18:2)*	1.25	0.0659	0.0951	1.22	0.076	0.0353	1.33	0.0406	0.0365
		1-myristoyl-2-eicosapentaenoyl-GPC (14:0/20:5)*	1.29	0.1106	0.1314	1.28	0.1057	0.0446	1.42	0.0479	0.0412
		phosphatidylcholine (15:0/18:1, 17:0/16:1, 16:0/17:1)*	0.94	0.4845	0.356	0.83	0.1045	0.0442	0.92	0.0771	0.0597
		1-palmitoyl-2-pentadecanoyl-GPC (16:0/15:0)*	0.97	0.6145	0.4156	0.82	0.0161	0.0122	0.93	0.1269	0.0858
		1,2-dipalmitoyl-GPC (16:0/16:0)	0.9	0.075	0.1036	0.8	0.0003	0.0009	0.86	0.0004	0.0016
		1-palmitoyl-2-palmitoleoyl-GPC (16:0/16:1)*	1.05	0.388	0.307	0.93	0.2464	0.0832	1.05	0.3605	0.1958
		1-palmitoyl-2-stearoyl-GPC (16:0/18:0)	0.95	0.6397	0.4252	0.97	0.8157	0.2079	1.01	0.9125	0.3686
		1-palmitoyl-2-oleoyl-GPC (16:0/18:1)	1.06	0.093	0.1178	1.04	0.1099	0.0457	1.09	0.0216	0.0233
		1-palmitoyl-2-linoleoyl-GPC (16:0/18:2)	1.07	0.2015	0.1937	1.16	0.0551	0.0277	1.15	0.0644	0.0522
		1-palmitoyl-2-(hydroxylinoleoyl)-GPC (16:0/18:2(OH))*	1.66	0.0025	0.0099	2.04	0.0011	0.0022	2.14	0.0002	0.0009
		1-palmitoyl-2-alpha-linolenoyl-GPC (16:0/18:3n3)*	1.11	0.2379	0.2173	1.16	0.1297	0.0521	1.16	0.1339	0.0894
		1-palmitoyl-2-arachidonoyl-GPC (16:0/20:4n6)	1.07	0.5603	0.39	1.03	0.8718	0.2166	1.07	0.6532	0.2934
		1-palmitoyl-2-eicosapentaenoyl-GPC (16:0/20:5)*	0.96	0.7409	0.4664	0.88	0.3577	0.112	1.04	0.6439	0.2904
		1-palmitoyl-2-adrenoyl-GPC (16:0/22:4)*	0.89	0.402	0.3144	0.74	0.1344	0.0531	0.8	0.3046	0.172
		phosphatidylcholine (16:0/22:5n3, 18:1/20:4)*	1	0.9997	0.5421	0.84	0.3424	0.1079	0.96	0.8165	0.3445
		1-palmitoleoyl-2-linoleoyl-GPC (16:1/18:2)*	1.34	0.0005	0.0034	1.3	0.1844	0.0675	1.35	0.0534	0.0455
		1-palmitoleoyl-2-linolenoyl-GPC (16:1/18:3)*	1.17	0.3978	0.3122	1.27	0.1793	0.0663	1.39	0.0935	0.0688
		1-margaroyl-2-oleoyl-GPC (17:0/18:1)*	0.96	0.4871	0.3568	0.84	0.0994	0.0428	0.92	0.0797	0.0611
		1-margaroyl-2-linoleoyl-GPC (17:0/18:2)*	0.97	0.759	0.4695	0.92	0.1222	0.0497	0.98	0.758	0.3259
		1-stearoyl-2-oleoyl-GPC (18:0/18:1)	1.02	0.6446	0.4266	0.96	0.5364	0.1503	1.03	0.5856	0.2709
		1-stearoyl-2-linoleoyl-GPC (18:0/18:2)*	0.81	0.0168	0.0349	0.77	0.0214	0.0147	0.97	0.695	0.3064
		phosphatidylcholine (18:0/20:2, 20:0/18:2)*	1.51	0.0231	0.0436	1.6	0.0126	0.0102	1.97	0.0381	0.0346
		1-stearoyl-2-dihomo-linolenoyl-GPC (18:0/20:3n3 or 6)*	0.95	0.4817	0.355	0.82	0.0075	0.0072	0.91	0.1829	0.1157
		1-stearoyl-2-meadoyl-GPC (18:0/20:3n9)*	1.05	0.8843	0.513	0.93	0.7458	0.1936	0.85	0.4226	0.2161
		1-stearoyl-2-arachidonoyl-GPC (18:0/20:4)	0.79	0.1419	0.1532	0.76	0.0968	0.0423	0.68	0.0791	0.0609
		phosphatidylcholine (18:0/20:5, 16:0/22:5n6)*	1.21	0.6349	0.4238	1.3	0.4164	0.125	1.07	0.9298	0.3725
		1-stearoyl-2-adrenoyl-GPC (18:0/22:4)*	0.9	0.4634	0.3466	0.7	0.2302	0.0793	0.67	0.1726	0.1104
		1-stearoyl-2-docosapentaenoyl-GPC (18:0/22:5n3)*	0.73	0.4122	0.3203	0.9	0.8664	0.2158	0.66	0.2944	0.1671
		1,2-dioleoyl-GPC (18:1/18:1)	1.49	0.0074	0.0196	2.16	0.0389	0.0227	1.57	0.0012	0.0031
		1-oleoyl-2-linoleoyl-GPC (18:1/18:2)*	1.29	0.0218	0.0421	1.49	0.0093	0.008	1.46	0.0086	0.012
		1,2-dilinoleoyl-GPC (18:2/18:2)	1.17	0.0627	0.0917	1.35	0.01	0.0085	1.33	0.0132	0.0164
		1-linoleoyl-2-linolenoyl-GPC (18:2/18:3)*	1.11	0.1984	0.1914	1.37	0.0192	0.0135	1.34	0.0195	0.0221
		1,2-dilinolenoyl-GPC (18:3/18:3)*	1.11	0.0981	0.1226	1.32	0.005	0.0056	1.24	0.0126	0.0158
		1-phytanoyl-2-linoleoyl-GPC**	0.94	0.4728	0.3512	0.8	0.005	0.0056	0.88	0.0797	0.0611
	Phosphatidylethanolamine (PE)	1-palmitoyl-2-oleoyl-GPE (16:0/18:1)	1.02	0.4015	0.3144	1	0.947	0.2302	1.02	0.34	0.1876
		1-palmitoyl-2-linoleoyl-GPE (16:0/18:2)	0.93	0.1021	0.1257	1.03	0.0504	0.0263	1	0.8488	0.3505
		1-palmitoyl-2-arachidonoyl-GPE (16:0/20:4)*	0.96	0.5084	0.3667	0.8	0.0475	0.0257	0.9	0.1241	0.085
		1-stearoyl-2-oleoyl-GPE (18:0/18:1)	0.97	0.7051	0.451	0.84	0.1117	0.0461	0.85	0.1298	0.0876
		1-stearoyl-2-dihomo-linolenoyl-GPE (18:0/20:3n3 or 6)*	0.96	0.5996	0.4107	0.84	0.186	0.0677	0.88	0.3651	0.197
		1-stearoyl-2-arachidonoyl-GPE (18:0/20:4)	0.9	0.1217	0.1397	0.8	0.0603	0.0298	0.78	0.0243	0.0252
		1-stearoyl-2-adrenoyl-GPE (18:0/22:4)*	0.9	0.7867	0.4778	0.86	0.6386	0.1717	0.89	0.731	0.3187
		1,2-dioleoyl-GPE (18:1/18:1)	0.99	0.7425	0.4667	0.86	0.0073	0.0071	0.91	0.0445	0.0387
		1-oleoyl-2-linoleoyl-GPE (18:1/18:2)*	1.02	0.7348	0.4635	0.98	0.2456	0.0832	1.04	0.1143	0.0804
		phosphatidylethanolamine (P-18:1/20:4, P-16:0/22:5n3)*	0.87	0.3495	0.2861	0.62	0.0803	0.037	0.7	0.0072	0.0106
		1,2-dilinoleoyl-GPE (18:2/18:2)*	0.92	0.135	0.1488	1.22	0.015	0.0115	1.09	0.1255	0.0856
	Glycosyl PE	1-palmitoyl-2-linoleoyl-glycosyl-GPE (16:0/18:2)**	1.04	0.2735	0.2427	1.05	0.0759	0.0353	1.04	0.526	0.2532
	Phosphatidylserine (PS)	1-stearoyl-2-linoleoyl-GPS (18:0/18:2)	1.05	0.6129	0.4156	0.84	0.1679	0.0633	0.92	0.4485	0.2257
		1-stearoyl-2-dihomo-linolenoyl-GPS (18:0/20:3n3 or 6)*	0.98	0.856	0.504	0.81	0.0572	0.0287	0.86	0.1118	0.0791
		1-stearoyl-2-docosapentaenoyl-GPS (18:0/22:5n3)*	1.02	0.5445	0.3812	0.86	0.0122	0.0099	0.9	0.0309	0.0296
	Phosphatidylglycerol (PG)	1,2-dipalmitoyl-GPG (16:0/16:0)	1.39	0.0645	0.094	1.91	0.0453	0.025	1.83	0.0051	0.0083
		1-palmitoyl-2-oleoyl-GPG (16:0/18:1)	2.83	0.045	0.0715	4.58	0.026	0.017	3.83	0.0298	0.0291
		1-palmitoyl-2-linoleoyl-GPG (16:0/18:2)	1.08	0.0808	0.1081	1.39	0.007	0.0071	1.49	0.001	0.0028
	Phosphatidylinositol (PI)	1-palmitoyl-2-oleoyl-GPI (16:0/18:1)*	1.18	0.0047	0.0145	1.39	5.6699e-06	9.0087e-05	1.34	0.0044	0.0076
		1-palmitoyl-2-linoleoyl-GPI (16:0/18:2)	0.97	0.1073	0.1284	1.17	0.0001	0.0005	1.11	0.0017	0.0039
		1-stearoyl-2-linoleoyl-GPI (18:0/18:2)	0.76	0.0589	0.0883	0.76	0.0482	0.0258	0.78	0.0649	0.0525
		1,2-dioleoyl-GPI (18:1/18:1)	2.12	0.1385	0.1503	1.89	0.1722	0.0644	2.39	0.1139	0.0803
		1,2-dilinoleoyl-GPI (18:2/18:2)*	0.85	0.0037	0.0125	1.2	0.0038	0.0047	1.17	0.0243	0.0252
		1-stearoyl-2-arachidonoyl-GPI (18:0/20:4)	0.99	0.8067	0.484	0.81	0.0743	0.0347	0.89	0.0713	0.0558
		1-stearoyl-2-dihomo-linolenoyl-GPI (18:0/20:3n3 or 6)*	0.98	0.7027	0.4501	0.6	0.0432	0.0242	0.84	0.0912	0.0677
	Lysophospholipid	1-oleoyl-GPA (18:1)	1.48	0.0039	0.0127	1.29	0.1059	0.0446	1.4	0.0308	0.0296
		1-linoleoyl-GPA (18:2)*	1.32	0.0064	0.0174	1.27	0.0142	0.0112	1.3	0.0093	0.0129
		1-linolenoyl-GPA (18:3)*	1.27	0.0147	0.0322	1.13	0.1499	0.0579	1.18	0.0298	0.0291
		1-linolenoyl-GPG (18:3)*	1.27	0.0907	0.1155	1.37	0.028	0.0179	1.23	0.2022	0.1249
		1-myristoyl-GPC (14:0)	0.7	0.186	0.184	0.89	0.4824	0.1401	0.65	0.1396	0.0921
		2-myristoyl-GPC (14:0)*	0.75	0.0049	0.0145	0.84	0.0325	0.0196	0.9	0.1016	0.0738
		1-palmitoyl-GPC (16:0)	1.16	0.1289	0.1444	1.41	0.0103	0.0086	1.37	0.016	0.0189
		2-palmitoyl-GPC (16:0)*	1.17	0.7484	0.468	1.67	0.088	0.0394	1.11	0.9148	0.3691
		1-palmitoleoyl-GPC (16:1)*	1.25	0.0136	0.0303	1.41	0.003	0.004	1.33	0.0147	0.0177
		1-margaroyl-GPC (17:0)	1.2	0.005	0.0146	1.26	0.0075	0.0072	1.32	0.0328	0.0309
		1-heptadecenoyl-GPC (17:1)*	1.42	0.015	0.0326	1.47	0.0077	0.0073	1.54	0.0095	0.013
		1-stearoyl-GPC (18:0)	1.08	0.0448	0.0715	0.99	0.7195	0.1884	1.09	0.1531	0.0999
		2-stearoyl-GPC (18:0)*	0.93	0.7559	0.4695	1.45	0.5399	0.151	1.14	0.9755	0.3822
		1-oleoyl-GPC (18:1)	1.57	0.0007	0.0042	1.78	0.0001	0.0005	1.81	0.0001	0.0007
		1-linoleoyl-GPC (18:2)	1.18	0.0868	0.1123	1.4	0.0027	0.0038	1.32	0.005	0.0083
		2-linoleoyl-GPC (18:2)*	1.61	0.247	0.2237	2.14	0.0511	0.0266	1.34	0.4868	0.2413
		1-linolenoyl-GPC (18:3)*	1.2	0.0224	0.0427	1.33	0.0051	0.0056	1.22	0.0075	0.0109
		2-linolenoyl-GPC (18:3)*	1.66	0.0117	0.0271	1.66	0.0023	0.0035	1.47	0.0236	0.0247
		1-arachidoyl-GPC (20:0)	1.36	0.2815	0.2467	1.35	0.3003	0.0979	1.01	0.8487	0.3505
		1-dihomo-linolenoyl-GPC (20:3n3 or 6)*	1.03	0.8781	0.5119	1.04	0.7198	0.1884	1.25	0.067	0.0537
		2-myristoyl-GPE (14:0)*	0.76	0.2896	0.2514	0.83	0.4841	0.1403	0.77	0.3221	0.1802
		1-palmitoyl-GPE (16:0)	0.86	0.1258	0.1423	1.04	0.6016	0.164	1	0.9349	0.3741
		1-stearoyl-GPE (18:0)	0.96	0.6223	0.4184	0.8	0.0322	0.0196	0.96	0.6262	0.2836
		2-stearoyl-GPE (18:0)*	0.88	0.5006	0.3633	0.9	0.5658	0.1561	0.73	0.3529	0.1929
		1-oleoyl-GPE (18:1)	1.07	0.1499	0.1596	1.06	0.3203	0.1032	1.17	9.1659e-05	0.0007
		2-oleoyl-GPE (18:1)*	1.05	0.8745	0.5108	1.41	0.214	0.0751	1.19	0.8689	0.3571
		1-linoleoyl-GPE (18:2)*	0.98	0.7524	0.4688	1.1	0.1576	0.0604	1.06	0.5194	0.2521
		2-linoleoyl-GPE (18:2)*	1.16	0.7597	0.4695	1.58	0.1387	0.0546	1.02	0.8492	0.3505
		1-linolenoyl-GPE (18:3)*	1.11	0.037	0.0612	1.13	0.1443	0.0561	1.1	0.029	0.0285
		2-linolenoyl-GPE (18:3)*	1.2	0.0288	0.0513	1.15	0.1782	0.0661	1.02	0.8424	0.3498
		1-dihomo-linolenoyl-GPE (20:3n3 or 6)*	1.04	0.9664	0.5362	1.07	0.4395	0.1301	1.35	0.0199	0.0222
		1-arachidonoyl-GPE (20:4n6)*	1.02	0.9599	0.5342	1.11	0.7236	0.189	0.88	0.5548	0.2617
		1-docosapentaenoyl-GPE (22:5n3)*	0.95	0.7845	0.4778	0.99	0.85	0.2135	0.87	0.5593	0.2625
		1-stearoyl-GPS (18:0)*	1.05	0.9957	0.5418	0.71	0.0537	0.0274	1.13	0.4831	0.2398
		1-oleoyl-GPS (18:1)	1.25	0.3476	0.285	1.18	0.482	0.1401	0.99	0.9098	0.3686
		1-linoleoyl-GPS (18:2)*	1.21	0.2868	0.2507	1.39	0.1168	0.0477	1.09	0.6956	0.3064
		1-palmitoyl-GPG (16:0)*	0.96	0.7197	0.4574	1.37	0.2187	0.0758	0.95	0.7114	0.3118
		2-palmitoyl-GPG (16:0)*	1.07	0.9703	0.5362	1.53	0.0727	0.0342	1.12	0.8227	0.3467
		1-stearoyl-GPG (18:0)	0.91	0.6014	0.4107	1.08	0.8189	0.2082	0.74	0.2707	0.1575
		1-oleoyl-GPG (18:1)*	1.53	0.2111	0.1994	1.84	0.0497	0.0263	1.37	0.3651	0.197
		2-oleoyl-GPG (18:1)*	2.13	0.2172	0.2039	2.47	0.0431	0.0242	1.18	0.8604	0.3543
		1-linoleoyl-GPG (18:2)*	1.31	0.3381	0.2801	1.6	0.0567	0.0285	1.18	0.4987	0.2451
		1-palmitoyl-GPI (16:0)	1.01	0.9918	0.5403	1.35	0.1688	0.0635	1.11	0.6784	0.3012
		1-stearoyl-GPI (18:0)	1.05	0.8263	0.4931	0.98	0.8957	0.2205	0.77	0.2726	0.1581
		1-oleoyl-GPI (18:1)	1.19	0.486	0.3565	1.6	0.0841	0.0382	1.28	0.378	0.2014
		2-oleoyl-GPI (18:1)*	1.24	0.6161	0.4156	1.61	0.0583	0.0291	1.5	0.2561	0.1521
		1-linoleoyl-GPI (18:2)*	1.07	0.7801	0.4758	1.59	0.0605	0.0298	1.33	0.1257	0.0856
		2-linoleoyl-GPI (18:2)*	1.15	0.4985	0.3624	1.3	0.6251	0.1685	1.14	0.8248	0.3472
		1-linolenoyl-GPI (18:3)*	1.05	0.7874	0.4778	1.5	0.0253	0.0167	1.43	0.0397	0.0359
		1-arachidonoyl-GPI (20:4)*	0.94	0.6888	0.4464	1.26	0.1334	0.0528	1.34	0.3962	0.2068
	Plasmalogen	1-oleyl-2-linoleoyl-GPC (O-18:1/18:2)*	0.54	0.0895	0.1144	1.15	0.3877	0.1189	0.93	0.7058	0.31
		1-palmityl-2-palmitoyl-GPC (O-16:0/16:0)*	0.71	0.2181	0.2043	0.92	0.7854	0.2028	0.85	0.5596	0.2625
		1-(1-enyl-palmitoyl)-2-linoleoyl-GPE (P-16:0/18:2)*	0.91	0.2163	0.2035	0.7	0.0034	0.0045	0.71	0.0004	0.0016
		1-(1-enyl-palmitoyl)-2-palmitoyl-GPC (P-16:0/16:0)*	0.83	0.4727	0.3512	0.95	0.921	0.225	0.79	0.4034	0.209
		1-(1-enyl-palmitoyl)-2-oleoyl-GPC (P-16:0/18:1)*	1.05	0.5858	0.4018	0.86	0.0836	0.0381	0.97	0.7462	0.3232
		1-(1-enyl-stearoyl)-2-oleoyl-GPC (P-18:0/18:1)	0.96	0.7434	0.4667	0.98	0.8261	0.2095	1	0.972	0.3818
		phosphatidylethanolamine (P-16:1/18:1, P-18:1/16:1)	0.66	0.2644	0.2369	0.72	0.3751	0.1168	0.8	0.5423	0.2579
	Glycerolipid Metabolism	glycerol	1.29	0.1384	0.1503	1.71	0.023	0.0156	2.05	0.0205	0.0228
		glycerol 3-phosphate	0.99	0.5586	0.3899	0.97	0.0244	0.0163	0.99	0.3984	0.2071
		glycerophosphoglycerol	1.21	0.005	0.0146	1.08	0.0603	0.0298	1.12	0.0251	0.0257
	Monoacylglycerol	1-myristoylglycerol (14:0)	1.09	0.9455	0.533	1.58	0.1109	0.046	1.42	0.3736	0.1997
		1-palmitoylglycerol (16:0)	1.14	0.6014	0.4107	1.29	0.3393	0.1071	1.11	0.836	0.3492
		1-palmitoleoylglycerol (16:1)*	2.77	0.0542	0.0834	5.36	0.0186	0.0133	5.57	0.008	0.0113
		1-margaroylglycerol (17:0)	1	0.8294	0.4939	1.08	0.8247	0.2094	0.86	0.4988	0.2451
		1-oleoylglycerol (18:1)	1.43	0.2767	0.244	2.39	0.0281	0.0179	2.35	0.0585	0.0486
		1-linoleoylglycerol (18:2)	1.69	0.1429	0.1539	2.8	0.0207	0.0144	2.42	0.0682	0.0542
		1-linolenoylglycerol (18:3)	1.34	0.3634	0.2954	1.89	0.0295	0.0186	1.54	0.2158	0.1327
		2-myristoylglycerol (14:0)	1.25	0.7446	0.4668	1.69	0.0667	0.0321	1.5	0.3909	0.2054
		2-palmitoylglycerol (16:0)	1.03	0.9428	0.533	1.23	0.4616	0.1349	1.07	0.9554	0.3786
		2-oleoylglycerol (18:1)	1.51	0.1882	0.185	2.5	0.0377	0.0221	2.37	0.0832	0.0629
		2-linoleoylglycerol (18:2)	1.76	0.1735	0.1742	2.91	0.0227	0.0154	2.45	0.0421	0.0374
		1-palmitoyl-sulfoquinovopyranosyl-glycerol (16:0)*	1.95	0.1044	0.1265	2.36	0.0347	0.0207	1.18	0.9434	0.3753
		1-linoleoyl-sulfoquinovopyranosyl-glycerol (18:2)*	1.78	0.0442	0.071	2.12	0.0029	0.004	1.82	0.0686	0.0543
	Diacylglycerol	palmitoyl-oleoyl-glycerol (16:0/18:1) [1]*	1.04	0.6171	0.4156	1.01	0.9216	0.225	1.14	0.1521	0.0994
		palmitoyl-oleoyl-glycerol (16:0/18:1) [2]*	0.96	0.7013	0.4498	1.1	0.2393	0.0816	0.93	0.5456	0.2584
		palmitoyl-linoleoyl-glycerol (16:0/18:2) [1]*	1.01	0.9463	0.533	1.17	0.1293	0.0521	1.21	0.0786	0.0607
		palmitoyl-linoleoyl-glycerol (16:0/18:2) [2]*	1.09	0.3803	0.3051	1.29	0.0598	0.0298	1.29	0.0582	0.0485
		oleoyl-oleoyl-glycerol (18:1/18:1) [1]*	1.23	0.4542	0.3426	1.3	0.3888	0.119	1.37	0.3582	0.1948
		oleoyl-oleoyl-glycerol (18:1/18:1) [2]*	1.31	0.037	0.0612	1.2	0.22	0.0761	1.09	0.7306	0.3187
		oleoyl-linoleoyl-glycerol (18:1/18:2) [1]	0.97	0.5738	0.3953	1.18	0.0445	0.0247	1.2	0.0391	0.0354
		oleoyl-linoleoyl-glycerol (18:1/18:2) [2]	0.99	0.8645	0.5078	1.31	0.0024	0.0036	1.26	0.0037	0.0067
		linoleoyl-linoleoyl-glycerol (18:2/18:2) [1]*	1.23	0.0865	0.1123	1.46	0.0152	0.0116	1.56	0.009	0.0125
		linoleoyl-linoleoyl-glycerol (18:2/18:2) [2]*	1.22	0.2663	0.2381	1.61	0.0707	0.0336	1.47	0.1033	0.0747
		linoleoyl-linolenoyl-glycerol (18:2/18:3) [1]*	1.4	0.1723	0.1739	1.82	0.0025	0.0036	1.59	0.0267	0.0271
		linoleoyl-linolenoyl-glycerol (18:2/18:3) [2]*	1.11	0.2288	0.2122	1.56	0.0091	0.0079	1.4	0.025	0.0257
	Galactosyl Glycerolipids	galactosylglycerol	1.29	0.2573	0.231	1.12	0.4604	0.1348	1.19	0.1117	0.0791
		digalactosylglycerol*	1.07	0.5284	0.3755	1.37	0.3035	0.0987	1.3	0.0104	0.0137
		1-palmitoyl-2-linoleoyl-digalactosylglycerol (16:0/18:2)*	0.82	0.0324	0.0557	0.97	0.392	0.1196	0.83	0.0191	0.0218
		1-palmitoyl-2-linoleoyl-galactosylglycerol (16:0/18:2)*	0.8	0.0376	0.0618	0.93	0.378	0.1172	0.83	0.0932	0.0687
		1-palmitoyl-2-linolenoyl-digalactosylglycerol (16:0/18:3)	0.85	0.0006	0.0038	1	0.8817	0.2178	0.89	0.0435	0.0383
		1,2-dilinoleoyl-digalactosylglycerol (18:2/18:2)*	0.81	0.0105	0.0252	0.94	0.253	0.0849	0.85	0.0329	0.0309
		1,2-dilinoleoyl-galactosylglycerol (18:2/18:2)*	0.8	0.0019	0.008	0.93	0.0988	0.0426	0.82	0.0078	0.0113
		1-linoleoyl-2-linolenoyl-galactosylglycerol (18:2/18:3)*	0.96	0.1983	0.1914	1.12	0.0452	0.025	1.01	0.8455	0.3502
		1-linoleoyl-2-linolenoyl-digalactosylglycerol (18:2/18:3)*	0.95	0.3851	0.3068	1.17	0.0515	0.0268	1.06	0.4413	0.2231
		1,2-dilinolenoyl-galactosylglycerol (18:3/18:3)*	1.26	0.0069	0.0185	1.33	0.004	0.0049	1.38	0.0023	0.0049
		1,2-dilinolenoyl-digalactosylglycerol (18:3/18:3)	0.95	0.7089	0.4528	1.24	0.1323	0.0524	1.15	0.2484	0.1487
		1-palmitoyl-galactosylglycerol (16:0)*	0.67	0.1592	0.1655	1.24	0.454	0.1335	0.87	0.544	0.2583
		1-linoleoyl-galactosylglycerol (18:2)*	1.03	0.9372	0.533	1.51	0.1461	0.0566	0.95	0.7137	0.3124
		2-linolenoyl-galactosylglycerol (18:3)*	1.45	0.3141	0.2668	0.91	0.8783	0.2173	0.73	0.5916	0.2726
		1-linolenoyl-galactosylglycerol (18:3)*	1.21	0.1216	0.1397	1.33	0.0501	0.0263	1.2	0.3322	0.1842
		2-palmitoyl-digalactosylglycerol (16:0)*	1.49	0.6846	0.4448	2.46	0.0723	0.0341	1.61	0.5313	0.2532
		1-palmitoyl-digalactosylglycerol (16:0)*	1.23	0.5341	0.3772	1.93	0.042	0.0237	1.29	0.5476	0.2586
		1-linoleoyl-digalactosylglycerol (18:2)*	1.65	0.1977	0.1914	2.07	0.0456	0.0251	1.26	0.5597	0.2625
		1-linolenoyl-digalactosylglycerol (18:3)*	1.58	0.0101	0.0249	1.62	0.0143	0.0112	1.51	0.0211	0.023
		2-linolenoyl-digalactosylglycerol (18:3)*	2.47	0.0093	0.0233	1.74	0.0524	0.027	1.41	0.1223	0.0845
	Sphingolipid Synthesis	sphinganine	0.66	0.0127	0.029	0.89	0.0352	0.0208	0.75	0.0115	0.0147
		sphingadienine	0.27	0.0002	0.0027	0.37	2.5585e-06	8.9754e-05	0.34	0.0016	0.0038
		phytosphingosine	1	0.8952	0.5155	1.25	0.0035	0.0045	1.19	0.0706	0.0556
		dehydrophytosphingosine*	0.89	0.7791	0.4758	0.99	0.8985	0.2209	0.94	0.9485	0.3764
		1-deoxysphinganine (m18:0)	1.01	0.8664	0.5079	0.75	0.0307	0.019	0.91	0.0653	0.0527
	Dihydroceramides	N-palmitoyl-sphinganine (d18:0/16:0)	1.08	0.54	0.3792	1.02	0.8392	0.2113	0.96	0.8333	0.349
	Hexosylceramides (HCER)	glycosyl-N-palmitoyl-sphingosine (d18:1/16:0)	1.01	0.856	0.504	0.87	0.1075	0.045	1	0.9267	0.3721
	Lactosylceramides (LCER)	lactosyl-N-palmitoyl-sphingosine (d18:1/16:0)	0.97	0.2739	0.2427	0.85	0.0277	0.0179	0.95	0.1217	0.0842
	Dihydrosphingomyelins	myristoyl dihydrosphingomyelin (d18:0/14:0)*	1.03	0.674	0.4394	0.86	0.0988	0.0426	1.01	0.8694	0.3571
		palmitoyl dihydrosphingomyelin (d18:0/16:0)*	0.96	0.5325	0.3769	0.78	0.0202	0.0141	0.9	0.0436	0.0383
		behenoyl dihydrosphingomyelin (d18:0/22:0)*	0.92	0.4796	0.3546	0.88	0.313	0.1012	0.89	0.3701	0.1991
		sphingomyelin (d18:0/20:0, d16:0/22:0)*	0.97	0.7217	0.4574	0.87	0.1721	0.0644	0.9	0.2751	0.1582
	Sphingomyelins	palmitoyl sphingomyelin (d18:1/16:0)	0.99	0.9335	0.533	0.8	0.0405	0.023	0.89	0.1137	0.0803
		stearoyl sphingomyelin (d18:1/18:0)	0.89	0.1126	0.1331	0.76	0.0005	0.0012	0.86	0.043	0.0381
		behenoyl sphingomyelin (d18:1/22:0)*	0.97	0.6923	0.4464	0.89	0.2001	0.0718	0.93	0.4092	0.2117
		tricosanoyl sphingomyelin (d18:1/23:0)*	0.9	0.345	0.2837	0.91	0.3914	0.1196	0.88	0.2745	0.1582
		lignoceroyl sphingomyelin (d18:1/24:0)	0.82	0.1269	0.1432	0.86	0.2026	0.0723	0.8	0.0928	0.0687
		sphingomyelin (d18:1/14:0, d16:1/16:0)*	1.05	0.6111	0.4155	0.85	0.2059	0.0731	0.97	0.8369	0.3492
		sphingomyelin (d17:1/16:0, d18:1/15:0, d16:1/17:0)*	1.01	0.8443	0.5002	0.84	0.0716	0.0339	0.99	0.9076	0.3684
		sphingomyelin (d18:2/16:0, d18:1/16:1)*	1.09	0.4784	0.3543	0.9	0.4741	0.138	0.98	0.9404	0.375
		sphingomyelin (d18:1/17:0, d17:1/18:0, d19:1/16:0)	0.99	0.7869	0.4778	0.83	0.0177	0.013	0.95	0.3471	0.1907
		sphingomyelin (d18:1/18:1, d18:2/18:0)	1.49	0.1383	0.1503	1.12	0.5623	0.1553	1.29	0.2573	0.1524
		sphingomyelin (d18:1/19:0, d19:1/18:0)*	0.89	0.4486	0.3391	0.79	0.1423	0.0557	0.94	0.6685	0.298
		sphingomyelin (d18:1/20:0, d16:1/22:0)*	0.99	0.9704	0.5362	0.87	0.1804	0.0665	0.96	0.6493	0.2921
		sphingomyelin (d18:1/20:1, d18:2/20:0)*	0.83	0.2067	0.1964	0.69	0.0025	0.0036	0.84	0.0045	0.0077
		sphingomyelin (d18:1/21:0, d17:1/22:0, d16:1/23:0)*	1	0.9572	0.5342	0.93	0.5041	0.1442	0.91	0.3721	0.1995
		sphingomyelin (d18:2/21:0, d16:2/23:0)*	0.95	0.3973	0.3122	0.79	0.0159	0.012	0.92	0.1089	0.0781
		sphingomyelin (d18:1/22:1, d18:2/22:0, d16:1/24:1)*	0.99	0.9497	0.533	0.84	0.0648	0.0315	0.94	0.3847	0.2037
		sphingomyelin (d18:2/23:0, d18:1/23:1, d17:1/24:1)*	1.01	0.9052	0.5194	0.98	0.8785	0.2173	0.99	0.9668	0.381
		sphingomyelin (d18:1/24:1, d18:2/24:0)*	0.95	0.4919	0.3587	0.85	0.0853	0.0386	0.9	0.1972	0.1221
		sphingomyelin (d18:2/24:1, d18:1/24:2)*	1.01	0.8719	0.5102	0.78	0.1897	0.0687	0.95	0.7675	0.3291
	Mevalonate Metabolism	3-hydroxy-3-methylglutarate	1.17	0.08	0.1077	0.91	0.0091	0.0079	1.04	0.1782	0.1136
		mevalonate	1.24	0.0237	0.0443	1.34	0.0086	0.0077	1.25	0.0211	0.023
	Sterol	cholesterol	0.86	0.2164	0.2035	0.76	0.0693	0.033	0.81	0.1071	0.0769
		cholesterol sulfate	0.96	0.8994	0.5173	1.05	0.8714	0.2166	0.79	0.4333	0.2202
		4-cholesten-3-one	1.29	0.0387	0.0632	1.29	0.0439	0.0244	1.1	0.5469	0.2586
		beta-sitosterol	1.31	0.1036	0.1265	1.54	0.0397	0.0229	1.41	0.0514	0.044
		campesterol	1.35	0.0223	0.0427	1.93	0.0017	0.0029	1.75	0.0034	0.0064
Nucleotide	Purine Metabolism, (Hypo)Xanthine/Inosine containing	inosine	1.88	0.0005	0.0035	1.46	0.0011	0.0022	1.5	0.0003	0.0013
		hypoxanthine	2.17	0.0002	0.0023	1.87	0.0009	0.0021	2.14	0.0135	0.0165
		xanthine	2.55	0.0002	0.0027	2.29	0.0053	0.0058	2.59	0.0344	0.032
		xanthosine	1.17	0.2313	0.2133	1.49	0.2219	0.0766	1.61	0.0112	0.0145
		urate	1.17	0.116	0.1354	1.15	0.1301	0.0522	1.15	0.1345	0.0896
		allantoin	1.67	0.0003	0.0029	1.93	3.9357e-06	9.0087e-05	1.92	1.133e-05	0.0002
	Purine Metabolism, Adenine containing	adenosine 5'-monophosphate (AMP)	1.07	0.1624	0.1677	1.87	0.0279	0.0179	1.79	0.0006	0.0019
		adenosine 3'-monophosphate (3'-AMP)	2.22	0.0078	0.02	1.8	0.0544	0.0276	2.1	0.0063	0.0098
		adenosine 2'-monophosphate (2'-AMP)	1.88	0.0014	0.0067	1.53	0.0259	0.017	1.71	0.0016	0.0038
		adenosine 3',5'-cyclic monophosphate (cAMP)	1	0.9893	0.5396	0.99	0.9164	0.2245	1.01	0.8905	0.3636
		adenosine-2',3'-cyclic monophosphate	5.95	0.0002	0.0023	5.03	0.0017	0.0029	4.99	1.7402e-06	0.0002
		adenosine	2.32	1.4276e-05	0.0008	2.33	0.0001	0.0005	2.32	2.0803e-05	0.0003
		adenine	1.38	5.8459e-05	0.0015	1.39	6.1304e-05	0.0003	1.47	9.6176e-05	0.0007
		1-methyladenine	3.21	5.3582e-05	0.0014	4.27	1.0485e-06	8.9754e-05	4.2	2.6346e-05	0.0003
		N1-methyladenosine	1.14	0.0216	0.0419	1.01	0.8332	0.2106	1.05	0.2844	0.1625
		2'-O-methyladenosine	1.3	0.1047	0.1265	0.86	0.0433	0.0242	0.89	0.069	0.0545
		N6-carbamoylthreonyladenosine	0.97	0.6422	0.4257	0.95	0.3624	0.1134	0.99	0.9113	0.3686
		2'-deoxyadenosine	1.3	0.0286	0.0511	1.08	0.0985	0.0426	1.01	0.799	0.3384
		methylthioadenosine sulfoxide	1.38	0.0321	0.0554	1.63	0.0004	0.0011	1.64	0.0072	0.0106
	Purine Metabolism, Guanine containing	guanosine-2',3'-cyclic monophosphate	7.4	0.0002	0.0023	5.94	0.0011	0.0022	5.7	6.2514e-05	0.0005
		guanosine	2.35	0.0005	0.0034	1.59	0.0004	0.0012	1.68	0.0003	0.0013
		guanine	1.08	0.1977	0.1914	1.13	0.1032	0.0439	1.1	0.0992	0.0722
		1-methylguanine	0.9	0.2024	0.1942	0.92	0.3757	0.1168	1.02	0.524	0.2531
		7-methylguanine	0.87	0.2971	0.256	0.84	0.1806	0.0665	0.82	0.1588	0.103
		7-methylguanosine	3.04	0.0106	0.0252	1.11	0.6837	0.1815	0.98	0.9654	0.381
		N2,N2-dimethylguanosine	1.52	0.0104	0.0252	1.22	0.0882	0.0394	1.23	0.093	0.0687
		2'-deoxyguanosine	1.11	0.2054	0.1959	0.96	0.6913	0.183	0.95	0.084	0.0633
	Pyrimidine Metabolism, Orotate containing	N-carbamoylaspartate	1.17	0.3004	0.2578	1.17	0.5354	0.1503	0.73	0.1317	0.0884
		dihydroorotate	1	0.9491	0.533	0.9	0.0103	0.0086	0.95	0.0443	0.0386
		orotate	0.97	0.2769	0.244	0.91	0.0252	0.0167	0.97	0.2432	0.1463
		orotidine	1.04	0.4563	0.3426	0.91	0.1017	0.0435	1	0.9425	0.3753
	Pyrimidine Metabolism, Uracil containing	uridine 5'-monophosphate (UMP)	0.75	0.5149	0.3686	1.52	0.2161	0.0753	1.37	0.2785	0.1596
		uridine-2',3'-cyclic monophosphate	6.67	0.0005	0.0034	5.29	0.0063	0.0067	5.59	0.0037	0.0067
		uridine	1.31	0.0619	0.0914	1.35	0.0323	0.0196	1.29	0.0658	0.0529
		uracil	1.24	0.0079	0.0203	1.28	0.0031	0.0042	1.22	0.021	0.023
		pseudouridine	1.23	0.019	0.0388	1.16	0.4132	0.1244	1.27	0.0038	0.0068
		5,6-dihydrouridine	0.93	0.1209	0.1394	0.98	0.8158	0.2079	0.97	0.3964	0.2068
		2'-O-methyluridine	1.06	0.4262	0.3255	0.93	0.3764	0.1169	0.88	0.1803	0.1145
		5-methyluridine (ribothymidine)	1.33	0.016	0.0336	1.34	0.034	0.0204	1.31	0.0281	0.028
		5,6-dihydrouracil	0.67	0.0911	0.1157	0.77	0.1862	0.0677	0.53	0.068	0.0542
		2'-deoxyuridine	0.86	0.0279	0.0504	0.81	0.0899	0.0399	0.86	0.0219	0.0235
		3-ureidopropionate	0.91	0.0666	0.0957	0.89	0.0077	0.0073	0.93	0.0378	0.0344
		beta-alanine	1.15	0.0699	0.0994	1.28	0.0024	0.0036	1.18	0.0054	0.0087
		N-acetyl-beta-alanine	1.08	0.3392	0.2801	1.16	0.1279	0.0516	1.09	0.274	0.1582
		3-(3-amino-3-carboxypropyl)uridine*	0.89	0.0733	0.1022	1.15	0.5136	0.1461	1.12	0.2487	0.1487
	Pyrimidine Metabolism, Cytidine containing	cytidine 5'-monophosphate (5'-CMP)	1.03	0.7155	0.4558	1.12	0.2402	0.0818	1.03	0.6804	0.3014
		cytidine 2' or 3'-monophosphate (2' or 3'-CMP)	1.9	0.0004	0.003	1.3	0.0088	0.0078	1.53	0.0022	0.0048
		cytidine	1.42	0.0029	0.011	1.14	0.0285	0.0181	1.18	0.0028	0.0055
		cytosine	1.41	0.0013	0.0061	1.64	0.0014	0.0026	1.59	0.0014	0.0035
		3-methylcytidine	1.73	0.0939	0.1187	2.06	0.5201	0.1473	2.33	0.0098	0.0133
		5-methylcytidine	1.57	0.0595	0.0887	1.45	0.096	0.0421	1.48	0.0803	0.0613
		2'-deoxycytidine	1.1	0.0852	0.1114	0.97	0.6057	0.1649	1.06	0.3646	0.197
	Pyrimidine Metabolism, Thymine containing	thymidine	1.02	0.8003	0.482	0.89	0.3354	0.1063	0.96	0.2252	0.1377
		3-aminoisobutyrate	1.12	0.7543	0.4691	1.41	0.399	0.121	0.98	0.8761	0.3586
Cofactors and Vitamins	Nicotinate and Nicotinamide Metabolism	nicotinate	1.28	0.0005	0.0035	1.26	0.0009	0.0021	1.33	0.0005	0.0016
		nicotinate ribonucleoside	1.57	0.0005	0.0034	1.78	0.0002	0.0007	1.61	0.0044	0.0076
		nicotinamide	1.19	0.0222	0.0426	1.35	0.0025	0.0036	1.33	0.0029	0.0057
		nicotinamide riboside	1.02	0.641	0.4255	0.9	0.1844	0.0675	0.81	0.0224	0.0237
		trigonelline (N'-methylnicotinate)	2.61	6.6674e-06	0.0006	3.27	1.8913e-06	8.9754e-05	3.28	6.3901e-07	0.0001
	Riboflavin Metabolism	riboflavin (vitamin B2)	1.8	0.0621	0.0914	1.02	0.9006	0.2212	1.09	0.6218	0.2822
		flavin mononucleotide (FMN)	1.11	0.3208	0.2715	0.94	0.4999	0.1433	1.17	0.1355	0.0901
	Pantothenate and CoA Metabolism	pantoate	0.87	0.1244	0.1417	0.82	0.047	0.0255	0.87	0.1047	0.0754
		pantothenate	1.2	0.066	0.0951	1.3	0.0171	0.0126	1.3	0.0301	0.0292
	Ascorbate and Aldarate Metabolism	glucarate (saccharate)	1.83	0.0249	0.0463	2.03	0.0676	0.0324	1.88	0.0344	0.032
		ascorbate (vitamin C)	1.46	0.3344	0.2786	1.61	0.2654	0.0884	1.59	0.2563	0.1521
		dehydroascorbate	1			1			1
		2-O-methylascorbic acid	1.28	0.0041	0.0132	1.26	0.0048	0.0055	1.43	0.005	0.0083
		threonate	1.09	0.0724	0.1019	0.98	0.517	0.1467	1.01	0.4988	0.2451
		oxalate (ethanedioate)	1.2	0.0232	0.0436	1.06	0.3825	0.1181	1.09	0.1117	0.0791
		gulonate*	1.18	0.0159	0.0336	1.08	0.0006	0.0014	1.14	0.0005	0.0018
	Tocopherol Metabolism	alpha-tocopherol	1.1	0.1471	0.1574	1.26	0.0156	0.0119	1.24	0.0062	0.0097
		alpha-tocopherol acetate	1			1			1
		delta-tocopherol	0.93	0.3866	0.3068	1.12	0.2363	0.0811	0.99	0.9228	0.3714
		gamma-tocotrienol	1	0.9407	0.533	1.07	0.3833	0.1181	1.14	0.0737	0.0575
		gamma-tocopherol/beta-tocopherol	0.99	0.8489	0.5017	1.12	0.0087	0.0078	1.08	0.0357	0.0331
	Biotin Metabolism	biotin	0.92	0.4226	0.3241	0.95	0.6193	0.1671	1.01	0.9298	0.3725
	Folate Metabolism	folate	0.69	0.0377	0.0618	0.8	0.3234	0.104	0.65	0.0543	0.0462
	Thiamine Metabolism	thiamin (vitamin B1)	3.43	0.0003	0.0028	4.98	0.0019	0.0031	4.69	0.0007	0.0021
		5-(2-hydroxyethyl)-4-methylthiazole	1.3	0.0002	0.0023	1.36	0.0083	0.0077	1.35	0.0001	0.0007
		hydroxymethylpyrimidine	1.55	0.0024	0.0097	1.7	0.003	0.0041	1.8	0.0003	0.0015
	Vitamin A Metabolism	carotene diol (1)	1.01	0.867	0.5079	1.35	0.0247	0.0164	1.16	0.0988	0.072
		carotene diol (2)	0.88	0.5603	0.39	1.51	0.041	0.0232	1.47	0.0507	0.0434
	Vitamin B6 Metabolism	pyridoxine (vitamin B6)	1.42	0.2476	0.2237	1.3	0.3302	0.1055	1.22	0.4138	0.2128
		pyridoxamine	1.5	0.0016	0.007	1.6	0.0004	0.0011	1.7	0.001	0.0028
		pyridoxal phosphate	0.57	0.0272	0.0497	0.71	0.1754	0.0654	0.69	0.2304	0.1401
		pyridoxal	1.32	0.0131	0.0295	1.31	0.053	0.0271	1.3	0.0138	0.0168
		pyridoxate	1.21	0.0298	0.0528	1.24	0.0244	0.0163	1.32	0.0069	0.0103
Xenobiotics	Benzoate Metabolism	hippurate	1.02	0.7485	0.468	0.93	0.3237	0.104	0.96	0.5285	0.2532
		2-hydroxyhippurate (salicylurate)	1.09	0.1298	0.1451	0.95	0.4309	0.1281	1.03	0.5189	0.2521
		3-hydroxyhippurate	0.94	0.2945	0.2547	0.89	0.1025	0.0438	0.9	0.1391	0.0921
		4-hydroxyhippurate	1.12	0.415	0.3219	0.92	0.545	0.1518	1.1	0.2372	0.1435
		benzoate	1.5	0.1306	0.1456	1.17	0.4021	0.1216	2.01	0.0567	0.0479
		4-hydroxybenzoate	1.34	0.0321	0.0554	1.28	0.0401	0.0229	1.34	0.0256	0.0261
		2,4,6-trihydroxybenzoate	1.11	0.4057	0.3168	1.01	0.8539	0.2142	1.21	0.1185	0.0832
		catechol sulfate	1.04	0.4933	0.3591	0.97	0.6	0.164	1	0.9768	0.3823
		4-ethylcatechol sulfate	1.1	0.1133	0.1332	0.99	0.5737	0.1581	1.08	0.0098	0.0133
		4-methylcatechol sulfate	1.06	0.332	0.2775	0.97	0.6166	0.1668	1.01	0.7789	0.3319
		4-allylcatechol sulfate	1.06	0.2358	0.2162	1.01	0.7174	0.1883	1.11	0.0365	0.0337
		p-hydroxybenzaldehyde	1.52	0.0003	0.0028	1.71	0.0178	0.013	1.62	0.0012	0.0031
		3-ethylphenylsulfate	1	0.9712	0.5362	0.97	0.5047	0.1442	1.05	0.5026	0.2466
		4-ethylphenylsulfate	1.01	0.7205	0.4574	0.93	0.2057	0.0731	1.01	0.8349	0.3492
		p-cresol sulfate	1.02	0.6965	0.4479	1.02	0.614	0.1667	1.14	0.0207	0.0229
		3-(4-hydroxyphenyl)propionate	0.71	0.4099	0.319	0.64	0.2837	0.0936	0.79	0.5732	0.2659
	Xanthine Metabolism	caffeine	0.98	0.7684	0.4721	0.71	0.0075	0.0072	0.96	0.6225	0.2822
		theobromine	0.99	0.8935	0.5155	0.73	0.0187	0.0133	0.92	0.0559	0.0474
		theophylline	0.68	0.3804	0.3051	0.41	0.2495	0.0842	0.34	0.005	0.0083
		3-methylxanthine	0.81	0.1281	0.144	0.56	0.0199	0.0139	0.79	0.0603	0.0498
	Food Component/Plant	piperidine	1.04	0.1378	0.1503	0.93	0.094	0.0413	0.98	0.545	0.2584
		2-piperidinone	1	0.9589	0.5342	0.93	0.1523	0.0587	0.96	0.0874	0.0652
		indoleacetylaspartate	1.03	0.7282	0.4606	1	0.9826	0.2372	1.05	0.3836	0.2036
		shikimate	1.38	0.0225	0.0427	1.25	0.0681	0.0326	1.14	0.1881	0.1182
		epicatechin	1.02	0.9403	0.533	1.29	0.2388	0.0816	1.16	0.725	0.3169
		1-methyl-beta-carboline-3-carboxylic acid	0.9	0.0962	0.1207	0.83	0.0931	0.0411	0.91	0.1203	0.0838
		1-kestose	1.01	0.9561	0.5342	0.6	0.2909	0.0951	0.62	0.276	0.1585
		1,1-kestotetraose	0.76	0.0312	0.0546	0.86	0.2503	0.0843	0.69	0.0033	0.0062
		apigenin	0.77	0.0011	0.0054	0.86	0.0145	0.0113	0.84	0.0005	0.0017
		vanillate	1.74	0.0001	0.0023	1.95	0.0466	0.0254	1.99	0.0012	0.0031
		vanillin	1.23	0.041	0.0668	1.58	0.0618	0.0303	1.37	0.0005	0.0018
		2,3-dihydroxyisovalerate	1.02	0.7619	0.4702	0.93	0.178	0.0661	1.01	0.3888	0.2046
		2,8-quinolinediol sulfate	1	0.9826	0.539	0.95	0.4987	0.1432	0.99	0.8729	0.3581
		2-isopropylmalate	1.08	0.3258	0.2748	0.79	0.0129	0.0104	0.96	0.4502	0.2261
		2-oxindole-3-acetate	2.01	0.0193	0.0388	2.39	0.0094	0.0081	2.95	0.0048	0.0081
		3-formylindole	1.26	0.0123	0.0282	1.19	0.039	0.0227	1.36	0.0166	0.0195
		gluconate	1.2	0.0008	0.0046	1.26	0.0227	0.0154	1.25	0.0035	0.0065
		abscisate	1.68	0.0041	0.0131	2.15	0.0001	0.0005	2.21	1.0058e-05	0.0002
		beta-guanidinopropanoate	2.81	0.1571	0.1648	2.79	0.1594	0.0609	2.84	0.1567	0.1018
		chrysoeriol (3'-O-methylluteolin)	3.9	0.0045	0.0143	4.11	0.0049	0.0056	3.96	0.0022	0.0048
		cinnamoylglycine	0.94	0.3074	0.2625	0.82	0.0299	0.0186	0.88	0.0879	0.0655
		deoxymugineic acid	3.1	0.0007	0.0042	4.58	2.207e-06	8.9754e-05	4.29	3.2034e-07	0.0001
		enterolactone sulfate	1.13	0.1657	0.1707	1.01	0.0664	0.0321	1.11	0.0276	0.0277
		equol sulfate	0.94	0.3853	0.3068	0.81	0.0038	0.0047	0.91	0.0632	0.0515
		erythritol	0.84	0.0335	0.0569	0.93	0.3436	0.108	0.98	0.7554	0.3252
		ferulate	3.51	0.0003	0.0029	3.57	0.0011	0.0022	4.84	0.0043	0.0075
		quinate	0.99	0.7652	0.471	0.78	0.001	0.0021	0.73	0.0005	0.0018
		feruloylquinate (1)	6.16	6.5886e-07	0.0003	8.6	0.0006	0.0015	8.8	1.9795e-06	0.0002
		feruloylquinate (2)	6.8	0.0003	0.0029	9.04	8.2375e-05	0.0004	7.53	0.0013	0.0033
		feruloylquinate (3)	5.44	0.0001	0.0019	8.69	0.0005	0.0012	7.79	0.0007	0.002
		feruloylquinate (4)	6.36	9.5695e-05	0.0019	9.23	5.5092e-06	9.0087e-05	8.88	3.3767e-06	0.0002
		feruloylquinate (5)	5.92	0.0003	0.0029	9.7	0.0006	0.0015	8.85	9.592e-05	0.0007
		galactarate (mucic acid)	1.25	0.1158	0.1354	1.04	0.4035	0.1218	0.95	0.6808	0.3014
		histidine betaine (hercynine)*	1.17	0.0105	0.0252	1.1	0.0462	0.0253	1.21	0.0067	0.0101
		homostachydrine*	1.03	0.2799	0.2462	0.9	0.1117	0.0461	0.98	0.5706	0.2654
		hydroquinone beta-glucopyranoside	1.06	0.6362	0.4238	0.91	0.3721	0.116	0.97	0.5067	0.2475
		mannonate*	1.16	0.0238	0.0443	1.09	0.0072	0.0071	1.17	0.0004	0.0016
		nicotianamine	2.18	0.0001	0.0019	2.72	6.1845e-06	9.0087e-05	2.71	1.0975e-05	0.0002
		pheophorbide A	2.06	0.0034	0.012	2.1	0.0012	0.0023	2.05	0.0168	0.0196
		piperine	1.18	0.3623	0.2951	1.04	0.7205	0.1884	0.98	0.8388	0.3496
		sinapate	4.07	0.0115	0.0269	5.88	0.0158	0.012	4.88	0.0078	0.0113
		soyasaponin I	1.11	0.5373	0.3778	1.11	0.5345	0.1503	1.18	0.3857	0.2039
		soyasaponin II	0.99	0.9368	0.533	1.1	0.536	0.1503	1.14	0.4519	0.2266
		stachydrine	1.79	0.0007	0.0041	2.05	1.2794e-05	0.0001	2.13	8.2975e-06	0.0002
		syringaldehyde	4.01	0.0593	0.0887	5.2	0.0049	0.0056	3.75	0.0034	0.0064
		syringic acid	1.33	0.0487	0.0762	1.47	0.0626	0.0306	1.89	0.0187	0.0216
		tartarate	1	0.9501	0.533	0.95	0.5232	0.148	1.01	0.76	0.3263
		thymol sulfate	1			1			1
		methyl glucopyranoside (alpha + beta)	0.31	0.0193	0.0388	0.46	0.0983	0.0426	0.72	0.3927	0.206
		harmane	1.09	0.455	0.3426	1.06	0.5403	0.151	1.07	0.5655	0.2638
		feruloylputrescine	6.16	0.0031	0.0112	9.69	0.002	0.0032	9.03	0.0023	0.005
		pyrraline	1.04	0.6931	0.4464	0.95	0.6013	0.164	1.02	0.7498	0.3239
		umbelliferone sulfate	0.93	0.0866	0.1123	0.98	0.6555	0.1749	0.96	0.387	0.204
		eugenol sulfate	0.87	0.2893	0.2514	0.82	0.2556	0.0855	0.93	0.5291	0.2532
		2-ketogluconate	2.23	0.0004	0.0033	2.77	4.5641e-05	0.0003	2.85	5.5107e-05	0.0005
		4-hydroxycinnamate	1.24	0.0579	0.0871	1.2	0.1807	0.0665	1.34	0.0004	0.0016
		tartronate (hydroxymalonate)	1			1			1
		2-dimethylaminoethanol	1.03	0.7785	0.4758	1.11	0.014	0.0112	1.06	0.2486	0.1487
		3-indoleglyoxylic acid	1.39	0.021	0.0413	1.45	0.0042	0.005	1.74	2.4105e-05	0.0003
		ethyl beta-glucopyranoside	1.01	0.9406	0.533	0.68	0.0659	0.0319	0.94	0.4632	0.2313
		2-acetamidophenol sulfate	1.03	0.5328	0.3769	0.91	0.1159	0.0475	0.97	0.4913	0.2428
		2-aminophenol sulfate	0.73	0.1043	0.1265	0.78	0.1489	0.0576	0.87	0.1969	0.1221
	Bacterial/Fungal	3-deoxyoctulosonate	1.66	0.005	0.0145	2.35	0.0144	0.0113	2.34	0.0001	0.0007
		N-methylpipecolate	2.8	0.2458	0.2232	2.28	0.8012	0.2057	0.73	0.8125	0.3432
	Drug - Analgesics, Anesthetics	salicylate-glucoside	5.35	2.5472e-05	0.0009	7.1	0.0002	0.0007	6.68	1.3513e-05	0.0002
	Drug - Psychoactive	salidroside	0.97	0.6253	0.4198	0.89	0.1314	0.0524	0.91	0.1605	0.1035
	Drug - Topical Agents	salicylate	1.54	1.0604e-05	0.0006	1.78	4.1508e-05	0.0003	1.8	3.4031e-05	0.0003
		2,6-dihydroxybenzoic acid	1.65	0.0001	0.002	1.99	1.7771e-05	0.0002	1.97	0.0001	0.0008
	Drug - Other	S-carboxymethyl-cysteine	3.82	0.0255	0.047	7.3	0.0147	0.0114	6.74	0.0198	0.0222
	Chemical	3-hydroxypyridine	1.13	0.0212	0.0415	1.04	0.2153	0.0753	1.13	0.0277	0.0277
		sulfate*	1.05	0.5372	0.3778	1.04	0.6506	0.174	1.01	0.8583	0.3538
		ectoine	1.27	0.1726	0.1739	1.47	0.2085	0.0738	1.14	0.1451	0.095
		glycolate (hydroxyacetate)	1.29	0.1577	0.1648	0.91	0.2388	0.0816	1.14	0.0222	0.0236
		2,4-di-tert-butylphenol	1.06	0.9011	0.5177	1.02	0.98	0.2368	0.74	0.2245	0.1375
		1,2,3-benzenetriol sulfate (2)	0.92	0.3287	0.2753	0.88	0.049	0.0261	0.91	0.1108	0.0791
		3-hydroxypyridine sulfate	0.95	0.6149	0.4156	0.88	0.1852	0.0677	0.99	0.8938	0.364
		gentisic acid-5-glucoside	1.21	0.0878	0.1131	1.26	0.0623	0.0305	1.27	0.0577	0.0484
		thioproline	2.62	0.0006	0.004	2.99	8.8442e-06	0.0001	2.66	4.6906e-06	0.0002
		bromine	0.98	0.3274	0.2751	0.91	0.0091	0.0079	0.97	0.1193	0.0834
		2-iminopiperidine	1.28	0.0805	0.108	1.29	0.0037	0.0047	1.32	0.0079	0.0113
		3-hydroxy-2-methylpyridine	1.1	0.0177	0.0365	1	0.9749	0.2359	1.08	0.1189	0.0833
Partially Characterized Molecules	Partially Characterized Molecules	pentose acid*	1.14	0.0062	0.017	1.07	0.0785	0.0363	1.09	0.0305	0.0294
